# Supplementary material for: Maternal Dietary Betaine Prevents High-Fat Diet-Induced Metabolic Disorders and Gut Microbiota Alterations in Mouse Dams and Offspring From Young to Adult
Source: Front Microbiol. 2022 Apr 5;13:809642. doi: 10.3389/fmicb.2022.809642 (PMC9037091; doi:10.3389/fmicb.2022.809642)
Supplement: Supplementary file 3 [file Table_3.xlsx]

## Sheet: Sheet1
Bacteria.Actinobacteria.unidentified_Actinobacteria.Micrococcales.Micrococcaceae	1.53116			-
Bacteria.Firmicutes.Bacilli.Bacillales.Planococcaceae.Paenisporosarcina	3.00813			-
Bacteria.Firmicutes.Bacilli.Lactobacillales.Streptococcaceae	3.08384			0.00508886
Bacteria.Firmicutes.Clostridia.Clostridiales.Eubacteriaceae	1.83202			-
Bacteria.Proteobacteria.Alphaproteobacteria.unidentified_Alphaproteobacteria	2.54928			-
Bacteria.Firmicutes.Bacilli.Lactobacillales.Lactobacillaceae.Lactobacillus.Lactobacillus_reuteri	4.57783	mHFB	4.28784	0.014752
Bacteria.Firmicutes.Clostridia.Clostridiales.Eubacteriaceae.Anaerofustis	1.53106			-
Bacteria.Proteobacteria.Gammaproteobacteria.Xanthomonadales.Xanthomonadaceae	1.89008			0.0345016
Bacteria.Firmicutes.Clostridia.Clostridiales.Lachnospiraceae.unidentified_Lachnospiraceae.Coprococcus_catus	2.2541			0.0234179
Bacteria.Firmicutes.Clostridia.Clostridiales.Lachnospiraceae.Anaerostipes	3.87934	mCtr	3.62075	0.00629829
Bacteria.Bacteroidetes.Bacteroidia.Bacteroidales.Prevotellaceae.unidentified_Prevotellaceae.Alloprevotella_sp_feline_oral_taxon_309	0.986952			-
Bacteria.Bacteroidetes.Bacteroidia.Cytophagales.Spirosomaceae.Pseudarcicella	1.16308			-
Bacteria.Actinobacteria.Coriobacteriia.Coriobacteriales.unidentified_Coriobacteriales.Raoultibacter	0.986952			-
Bacteria.Gemmatimonadetes.unidentified_Gemmatimonadetes.Gemmatimonadales	0.68596			-
Bacteria.Firmicutes.Clostridia.Clostridiales.Christensenellaceae.Catabacter.Christensenella_timonensis	1.46411			0.0345016
Bacteria.Bacteroidetes.Ignavibacteria.Ignavibacteriales.Ignavibacteriaceae.Ignavibacterium	1.68597			-
Bacteria.Firmicutes.Bacilli.Bacillales.Bacillaceae.Geobacillus	2.32953			-
Bacteria.Firmicutes.Negativicutes.Selenomonadales.Acidaminococcaceae.Phascolarctobacterium	2.4783			0.00443423
Bacteria.Proteobacteria.Alphaproteobacteria.Holosporales.Holosporaceae	0.685909			-
Bacteria.Proteobacteria.Alphaproteobacteria.Rhizobiales.unidentified_Rhizobiales.Phreatobacter	1.68596			-
Bacteria.Bacteroidetes.Bacteroidia.Bacteroidales.Bacteroidaceae.Bacteroides	5.19609			-
Bacteria.Firmicutes.Bacilli.Bacillales.Bacillaceae.Bacillus	1.38493			-
Bacteria.Bacteroidetes.Bacteroidia.Cytophagales.Spirosomaceae	1.94123			0.0345016
Bacteria.Bacteroidetes	5.7043	mCtr	5.21752	0.0246802
Bacteria.Firmicutes.Bacilli.Bacillales.Bacillaceae.Bacillus.Bacillus_marisflavi	1.38493			-
Bacteria.Proteobacteria.Gammaproteobacteria.Aeromonadales.Succinivibrionaceae.Anaerobiospirillum	1.38487			-
Bacteria.Proteobacteria.Gammaproteobacteria.unidentified_Gammaproteobacteria.Burkholderiaceae.Rhizobacter.Rhizobacter_gummiphilus	0.68596			-
Bacteria.Firmicutes.Clostridia.Clostridiales.Ruminococcaceae.Papillibacter	2.42634			0.00218084
Bacteria.Firmicutes.Bacilli.Bacillales.Planococcaceae	3.00813			-
Bacteria.Bacteroidetes.Bacteroidia.Bacteroidales.Paludibacteraceae.Paludibacter	1.53106			-
Bacteria.Firmicutes.Clostridia.Clostridiales.Ruminococcaceae	5.34442			-
Bacteria.Firmicutes.Bacilli.Lactobacillales.Lactobacillaceae.Lactobacillus	5.03015	mHFB	4.73909	0.00613609
Bacteria.Firmicutes.Clostridia.Clostridiales.Lachnospiraceae.Agathobacter	3.44858	mHFB	3.10529	0.0183156
Bacteria.Deferribacteres	3.52726	mHF	3.18739	0.0313673
Bacteria.Bacteroidetes.Ignavibacteria.Ignavibacteriales.unidentified_Ignavibacteriales.unidentified_Ignavibacteriales.Ignavibacteria_bacterium_RIFOXYC12_FULL_35_11	0.98699			-
Bacteria.Firmicutes.Clostridia.Clostridiales.Lachnospiraceae.Blautia.Blautia_glucerasea	2.65903			0.0321888
Bacteria.Firmicutes.Clostridia.Clostridiales.Lachnospiraceae.Lachnoclostridium.Lachnospiraceae_bacterium_2_1_46FAA	1.79986			-
Bacteria.Verrucomicrobia.Verrucomicrobiae.Verrucomicrobiales.Akkermansiaceae	4.99386	mCtr	4.71158	0.00314915
Bacteria.Firmicutes.Clostridia.Clostridiales.Lachnospiraceae.Anaerostipes.Anaerostipes_caccae	2.6945			0.00212712
Bacteria.Proteobacteria.Gammaproteobacteria.Alteromonadales.Alteromonadaceae.Rheinheimera.Rheinheimera_soli	2.49213			0.0345016
Bacteria.Proteobacteria.Alphaproteobacteria.Sphingomonadales.Sphingomonadaceae.Sphingopyxis	1.16308			-
Bacteria.Proteobacteria.Gammaproteobacteria.unidentified_Gammaproteobacteria.Neisseriaceae	1.46423			-
Bacteria.Proteobacteria.Gammaproteobacteria.unidentified_Gammaproteobacteria	3.61282	mCtr	3.26731	0.00572025
Bacteria.Lentisphaerae.Lentisphaeria	0.685922			-
Bacteria.Deferribacteres.unidentified_Deferribacteres.Deferribacterales	3.52726	mHF	3.18739	0.0313673
Bacteria.Synergistetes.Synergistia.Synergistales.Synergistaceae	1.28797			-
Bacteria.Deinococcus_Thermus.Deinococci	0.987104			-
Bacteria.Spirochaetes.Spirochaetia	1.46407			-
Bacteria.Proteobacteria.Alphaproteobacteria.Caulobacterales.Hyphomonadaceae.unidentified_Hyphomonadaceae	0.685909			-
Bacteria.Proteobacteria.Deltaproteobacteria.Bdellovibrionales	0.68596			-
Bacteria.Proteobacteria.Gammaproteobacteria.Orbales.Orbaceae.Gilliamella	1.7273			0.00179578
Bacteria.Firmicutes.Clostridia.Clostridiales.Lachnospiraceae.Lachnospira	2.90338			-
Bacteria.Firmicutes.Bacilli.Lactobacillales.Carnobacteriaceae	1.38487			0.00172179
Bacteria.Proteobacteria.Gammaproteobacteria.Enterobacteriales	3.7842			-
Bacteria.Spirochaetes.unidentified_Spirochaetes.Brachyspirales.Brachyspiraceae.Brachyspira	0.685897			-
Bacteria.Firmicutes.Erysipelotrichia.Erysipelotrichales.Erysipelotrichaceae.Faecalitalea	2.74282			-
Bacteria.Bacteroidetes.Bacteroidia.Flavobacteriales.Flavobacteriaceae	2.08389			0.0345016
Bacteria.Proteobacteria.Gammaproteobacteria.Pseudomonadales.Moraxellaceae.Acinetobacter	2.50549			-
Bacteria.Actinobacteria.unidentified_Actinobacteria.Bifidobacteriales.Bifidobacteriaceae	2.6989			-
Bacteria.Proteobacteria.Gammaproteobacteria.unidentified_Gammaproteobacteria.Burkholderiaceae.Sutterella.Sutterella_wadsworthensis	2.32935			0.013083
Bacteria.Proteobacteria.Gammaproteobacteria.unidentified_Gammaproteobacteria.Rhodocyclaceae.Dechloromonas	1.46411			-
Bacteria.Bacteroidetes.Bacteroidia.Flavobacteriales.Crocinitomicaceae.Fluviicola	1.46411			-
Bacteria.Actinobacteria.Thermoleophilia.Solirubrobacterales.Solirubrobacteraceae	1.1632			-
Bacteria.Firmicutes.Clostridia.Clostridiales.Lachnospiraceae.Agathobacter.Eubacterium_ramulus	2.08384			0.0113098
Bacteria.Proteobacteria.Alphaproteobacteria.Rhizobiales	2.95547			-
Bacteria.Bacteroidetes.Bacteroidia.Flavobacteriales.Crocinitomicaceae	1.46411			-
Bacteria.Proteobacteria.Alphaproteobacteria.Rhizobiales.unidentified_Rhizobiales.Devosia	2.32941			-
Bacteria.Proteobacteria.Deltaproteobacteria.Desulfovibrionales	5.31597	mHF	4.88682	0.00233795
Bacteria.Firmicutes.Clostridia.Clostridiales.Ruminococcaceae.unidentified_Ruminococcaceae	4.42428	mCtr	3.97478	0.00309559
Bacteria.Gemmatimonadetes.unidentified_Gemmatimonadetes	0.68596			-
Bacteria.Firmicutes.Negativicutes.Selenomonadales.Veillonellaceae.Allisonella	1.46405			-
Bacteria.Proteobacteria.Gammaproteobacteria.unidentified_Gammaproteobacteria.Rhodocyclaceae.Denitratisoma	0.98699			-
Bacteria.Firmicutes.Erysipelotrichia.Erysipelotrichales.Erysipelotrichaceae.Holdemanella	1.6859			-
Bacteria.Bacteroidetes.Bacteroidia.Chitinophagales.Chitinophagaceae	2.11732			0.0342181
Bacteria.Proteobacteria.Gammaproteobacteria.Thiotrichales	1.58912			-
Bacteria.Deinococcus_Thermus.Deinococci.Deinococcales.Deinococcaceae.Deinococcus	0.987104			-
Bacteria.Proteobacteria.Gammaproteobacteria.Pasteurellales.Pasteurellaceae.Aggregatibacter.Aggregatibacter_segnis	0.986933			-
Bacteria.Cyanobacteria	2.51845			-
Bacteria.Proteobacteria.Gammaproteobacteria.Enterobacteriales.Enterobacteriaceae.Serratia.Serratia_marcescens	1.8322			-
Bacteria.Firmicutes.Bacilli.Lactobacillales.Streptococcaceae.Lactococcus.Lactococcus_raffinolactis	0.685897			-
Bacteria.Melainabacteria.unidentified_Melainabacteria.unidentified_Melainabacteria.unidentified_Melainabacteria.unidentified_Melainabacteria.Clostridium_sp_K4410MGS_306	1.46406			-
Bacteria.Actinobacteria.Coriobacteriia.Coriobacteriales.Eggerthellaceae	3.64255	mHFB	3.21801	0.00442249
Bacteria.Actinobacteria.unidentified_Actinobacteria.unidentified_Actinobacteria.unidentified_Actinobacteria.unidentified_Actinobacteria.bacterium_rJ7	1.94124			-
Bacteria.Bacteroidetes.Bacteroidia.Bacteroidales.Rikenellaceae.Alistipes.Tidjanibacter_massiliensis	2.92144			-
Bacteria.Firmicutes.Erysipelotrichia.Erysipelotrichales.Erysipelotrichaceae.Turicibacter	2.66362			-
Bacteria.Firmicutes.Clostridia.Clostridiales.Lachnospiraceae.unidentified_Lachnospiraceae.Lachnospiraceae_bacterium_A2	2.9189			0.00867257
Bacteria.Actinobacteria.Acidimicrobiia.unidentified_Acidimicrobiia	0.68596			-
Bacteria.Proteobacteria.Alphaproteobacteria.Rhodobacterales.Rhodobacteraceae.Rubellimicrobium	0.98699			-
Bacteria.Proteobacteria.Gammaproteobacteria.Xanthomonadales	1.89008			0.0345016
Bacteria.Actinobacteria.unidentified_Actinobacteria.unidentified_Actinobacteria.unidentified_Actinobacteria	1.94124			-
Bacteria.Firmicutes.Clostridia.Clostridiales.Lachnospiraceae.unidentified_Lachnospiraceae._Ruminococcus__gnavus	4.29443	mHF	3.88442	0.0106323
Bacteria.Verrucomicrobia.Verrucomicrobiae.Verrucomicrobiales.Rubritaleaceae	1.53104			-
Bacteria.Proteobacteria.Gammaproteobacteria.Thiotrichales.Thiotrichaceae.Thiothrix.Thiothrix_eikelboomii	1.38504			-
Bacteria.Firmicutes.Erysipelotrichia.Erysipelotrichales.Erysipelotrichaceae	3.55107			-
Bacteria.Actinobacteria.Coriobacteriia.Coriobacteriales.unidentified_Coriobacteriales	0.986952			-
Bacteria.Firmicutes.Clostridia.Clostridiales.Lachnospiraceae.Fusicatenibacter	2.61018			0.00480858
Bacteria.Proteobacteria.Gammaproteobacteria.unidentified_Gammaproteobacteria.Burkholderiaceae	3.58139	mCtr	3.23326	0.00572025
Bacteria.Bacteroidetes.Bacteroidia.Bacteroidales.Prevotellaceae.Prevotella.Prevotella_timonensis	1.91652			-
Bacteria.Firmicutes.Clostridia.Clostridiales.Ruminococcaceae.Intestinimonas	4.55184	mHF	4.15003	0.00270601
Bacteria.Firmicutes.Clostridia.Clostridiales.Lachnospiraceae.Howardella	1.28796			-
Bacteria.Firmicutes.Clostridia.Clostridiales.Ruminococcaceae.Oscillibacter	4.44557	mHF	3.93638	0.0319225
Bacteria.Fusobacteria.Fusobacteriia.Fusobacteriales.Fusobacteriaceae	2.49882			-
Bacteria.Bacteroidetes.Bacteroidia.Bacteroidales.Rikenellaceae	4.29336			-
Bacteria.unidentified_Bacteria.unidentified_Bacteria.Campylobacterales.unidentified_Campylobacterales.Arcobacter.Arcobacter_sp_L	2.00815			-
Bacteria.Proteobacteria.Gammaproteobacteria.Pseudomonadales.Pseudomonadaceae	2.60498			0.0360355
Bacteria.Tenericutes.Mollicutes.Mycoplasmatales	2.63039			-
Bacteria.Proteobacteria.Gammaproteobacteria.Pseudomonadales.Pseudomonadaceae.Pseudomonas	2.60498			0.0360355
Bacteria.Proteobacteria.Gammaproteobacteria.unidentified_Gammaproteobacteria.Burkholderiaceae.Limnobacter	1.38493			-
Bacteria.Actinobacteria.unidentified_Actinobacteria.unidentified_Actinobacteria.unidentified_Actinobacteria.unidentified_Actinobacteria	1.94124			-
Bacteria.Fusobacteria.Fusobacteriia.Fusobacteriales.Fusobacteriaceae.Fusobacterium.Fusobacterium_mortiferum	2.49882			-
Bacteria.Firmicutes.Erysipelotrichia.Erysipelotrichales.Erysipelotrichaceae.Candidatus_Stoquefichus	1.28796			-
Bacteria.Proteobacteria.Gammaproteobacteria.unidentified_Gammaproteobacteria.Competibacteraceae.Candidatus_Competibacter	1.28801			-
Bacteria.Proteobacteria.Alphaproteobacteria.Sphingomonadales.Sphingomonadaceae.Porphyrobacter	1.83209			-
Bacteria.Firmicutes.Bacilli.Lactobacillales.Lactobacillaceae.Lactobacillus.Lactobacillus_salivarius	2.02832			0.0345016
Bacteria.Firmicutes.Negativicutes.Selenomonadales.Veillonellaceae.Veillonella	2.30915			0.010817
Bacteria.Bacteroidetes.Bacteroidia.Cytophagales.Microscillaceae.unidentified_Microscillaceae	1.58905			-
Bacteria.Firmicutes.Clostridia.Clostridiales.Ruminococcaceae.unidentified_Ruminococcaceae.Oscillibacter_sp_ER4	2.50544			0.0109357
Bacteria.Proteobacteria.Gammaproteobacteria.unidentified_Gammaproteobacteria.Chromobacteriaceae	1.28797			-
Bacteria.Proteobacteria.Gammaproteobacteria.Xanthomonadales.Xanthomonadaceae.Arenimonas	1.89008			0.0345016
Bacteria.Firmicutes.Erysipelotrichia.Erysipelotrichales.Erysipelotrichaceae.Coprobacillus	2.32935			0.0373432
Bacteria.Firmicutes.Clostridia.Clostridiales.Lachnospiraceae.unidentified_Lachnospiraceae.Clostridiales_bacterium_CIEAF_020	2.47131			0.00298694
Bacteria.Actinobacteria.Coriobacteriia.Coriobacteriales.Eggerthellaceae.Parvibacter	1.96478			0.000314533
Bacteria.Firmicutes.Bacilli.Lactobacillales.Streptococcaceae.Streptococcus	3.01428			0.00300638
Bacteria.Actinobacteria.Thermoleophilia.Solirubrobacterales.Solirubrobacteraceae.Parviterribacter	1.1632			-
Bacteria.Bacteroidetes.Ignavibacteria.Ignavibacteriales	1.79991			-
Bacteria.Cyanobacteria.unidentified_Cyanobacteria.unidentified_Cyanobacteria	2.36719			-
Bacteria.Firmicutes.Clostridia.Clostridiales.Lachnospiraceae.unidentified_Lachnospiraceae.Clostridium_sp_Culture_27	2.68598			0.000314533
Bacteria.Actinobacteria.Acidimicrobiia.unidentified_Acidimicrobiia.unidentified_Acidimicrobiia.unidentified_Acidimicrobiia	0.68596			-
Bacteria.Proteobacteria.Deltaproteobacteria.Syntrophobacterales	1.28802			-
Bacteria.Bacteroidetes.Bacteroidia.Bacteroidales.Tannerellaceae.Parabacteroides.Parabacteroides_merdae	3.22247			-
Bacteria.Firmicutes.Clostridia.Clostridiales.Ruminococcaceae.Negativibacillus	3.34676			0.00388859
Bacteria.Proteobacteria.Gammaproteobacteria.Pseudomonadales.Moraxellaceae.Acinetobacter.Acinetobacter_bohemicus	1.86205			-
Bacteria.Firmicutes.Clostridia.Clostridiales.Eubacteriaceae.Eubacterium.Eubacterium_limosum	1.76508			-
Bacteria.Proteobacteria.Gammaproteobacteria.Enterobacteriales.Enterobacteriaceae.unidentified_Enterobacteriaceae.Escherichia_coli	3.48868			-
Bacteria.Fusobacteria.Fusobacteriia	2.63053			-
Bacteria.Firmicutes.Bacilli.Lactobacillales.Streptococcaceae.Lactococcus.Lactococcus_lactis	2.33912			0.0366605
Bacteria.Fusobacteria.Fusobacteriia.Fusobacteriales.Leptotrichiaceae.Sneathia.Sneathia_amnii	2.63053			-
Bacteria.Spirochaetes.unidentified_Spirochaetes.Brachyspirales	0.685897			-
Bacteria.Bacteroidetes.Bacteroidia.Chitinophagales.Chitinophagaceae.unidentified_Chitinophagaceae	0.68596			-
Bacteria.Proteobacteria.Alphaproteobacteria.Caulobacterales.Hyphomonadaceae.Hirschia	0.986939			-
Bacteria.Proteobacteria.Gammaproteobacteria.Pseudomonadales	2.70713			-
Bacteria.Synergistetes.Synergistia.Synergistales.Synergistaceae.Pyramidobacter	0.986927			-
Bacteria.Firmicutes.Bacilli.Lactobacillales.Lactobacillaceae.Lactobacillus.Lactobacillus_intestinalis	3.37075			-
Bacteria.Spirochaetes.Spirochaetia.Spirochaetales.Spirochaetaceae	1.46407			-
Bacteria.Proteobacteria.Alphaproteobacteria.Rhodobacterales.Rhodobacteraceae.Defluviimonas	1.53109			-
Bacteria.Cyanobacteria.unidentified_Cyanobacteria	2.51845			-
Bacteria.Actinobacteria.Coriobacteriia.Coriobacteriales.Eggerthellaceae.Adlercreutzia	1.16303			-
Bacteria.Firmicutes.Clostridia.Clostridiales.Lachnospiraceae.Dorea	3.25527			-
Bacteria.Proteobacteria.Gammaproteobacteria.unidentified_Gammaproteobacteria.Burkholderiaceae.Noviherbaspirillum	1.53106			-
Bacteria.Firmicutes.Clostridia.Clostridiales.Defluviitaleaceae	2.38494			0.0057939
Bacteria.Proteobacteria.Alphaproteobacteria.Rickettsiales.Rickettsiaceae	0.68596			-
Bacteria.Firmicutes.Clostridia.Clostridiales.Christensenellaceae	3.10421			-
Bacteria.Bacteroidetes.Bacteroidia.Bacteroidales.Prevotellaceae.Paraprevotella.Paraprevotella_xylaniphila	1.53102			-
Bacteria.Firmicutes.Bacilli.Lactobacillales.Carnobacteriaceae.Granulicatella	1.38487			0.00172179
Bacteria.Firmicutes.Negativicutes.Selenomonadales.Veillonellaceae.Quinella	0.685922			-
Bacteria.unidentified_Bacteria.unidentified_Bacteria.Campylobacterales.Campylobacteraceae.Campylobacter	1.46405			-
Bacteria.unidentified_Bacteria.unidentified_Bacteria.Campylobacterales.Helicobacteraceae.Helicobacter.Helicobacter_sp_MIT_01_6451	2.08384			-
Bacteria.Firmicutes.Clostridia.Clostridiales.Lachnospiraceae.unidentified_Lachnospiraceae.Clostridium_sp_ASF356	2.25419			0.0081562
Bacteria.unidentified_Bacteria.unidentified_Bacteria.unidentified_Bacteria.unidentified_Bacteria	3.18422			-
Bacteria.Bacteroidetes.Bacteroidia.Chitinophagales.Saprospiraceae.unidentified_Saprospiraceae	0.98699			-
Bacteria.Firmicutes.Erysipelotrichia.Erysipelotrichales.Erysipelotrichaceae.Faecalitalea.Eubacterium_sp_1_3	0.986927			-
Bacteria.Proteobacteria.Alphaproteobacteria.Rhizobiales.unidentified_Rhizobiales	2.45681			0.00407532
Bacteria.Proteobacteria.Gammaproteobacteria.Pasteurellales.Pasteurellaceae.Haemophilus.Haemophilus_parainfluenzae	1.16302			-
Bacteria.Firmicutes.Negativicutes.Selenomonadales.Veillonellaceae.Megamonas	2.08384			0.0472726
Bacteria.Bacteroidetes.Bacteroidia.Bacteroidales.Bacteroidaceae.Bacteroides.Bacteroides_eggerthii	1.46405			-
Bacteria.Actinobacteria.unidentified_Actinobacteria.Corynebacteriales.Nocardiaceae	0.685897			-
Bacteria.Firmicutes.Clostridia.Clostridiales.Lachnospiraceae.Acetatifactor	4.08436	mHF	3.73221	0.00304175
Bacteria.Bacteroidetes.Bacteroidia.Chitinophagales.Saprospiraceae.Candidatus_Aquirestis	2.16305			0.0345016
Bacteria.Firmicutes.Bacilli.Lactobacillales.Streptococcaceae.Streptococcus.Streptococcus_azizii	1.38489			-
Bacteria.Firmicutes.Bacilli.Bacillales.Bacillaceae	2.37626			-
Bacteria.Firmicutes.Clostridia.Clostridiales.Peptococcaceae.Peptococcus	2.6859			-
Bacteria.Firmicutes.Clostridia.Clostridiales.Ruminococcaceae.Anaerotruncus.Anaerotruncus_rubiinfantis	1.46407			-
Bacteria.Firmicutes.Clostridia.Clostridiales.Ruminococcaceae.unidentified_Ruminococcaceae.iron_reducing_bacterium_enrichment_culture_clone_HN_HFO10	2.4713			0.0010568
Bacteria.Proteobacteria.Alphaproteobacteria.Rhizobiales.unidentified_Rhizobiales.Pleomorphomonas	0.686074			-
Bacteria.Firmicutes.Bacilli.Lactobacillales.Lactobacillaceae.Lactobacillus.Lactobacillus_uvarum	1.531			-
Bacteria.Firmicutes.Clostridia.Clostridiales.Ruminococcaceae.unidentified_Ruminococcaceae.Ruminococcus_flavefaciens	1.28798			-
Bacteria.Bacteroidetes.Bacteroidia.Chitinophagales.Saprospiraceae	2.29872			0.0345016
Bacteria.Proteobacteria.Gammaproteobacteria.unidentified_Gammaproteobacteria.Chromobacteriaceae.Vogesella	1.28797			-
Bacteria.Proteobacteria.Gammaproteobacteria.Oceanospirillales.Halomonadaceae	1.86199			-
Bacteria.Proteobacteria.Gammaproteobacteria.unidentified_Gammaproteobacteria.Burkholderiaceae.Comamonas	0.68596			-
Bacteria.Actinobacteria.unidentified_Actinobacteria.Corynebacteriales.Corynebacteriaceae	1.28813			-
Bacteria.Firmicutes.Clostridia.Clostridiales.Ruminococcaceae.unidentified_Ruminococcaceae.Ruminococcaceae_bacterium_Marseille_P3738	1.16309			-
Bacteria.Actinobacteria.unidentified_Actinobacteria	3.40449			-
Bacteria.Actinobacteria.unidentified_Actinobacteria.Micrococcales.Dermatophilaceae	0.987104			-
Bacteria.Proteobacteria.Gammaproteobacteria.unidentified_Gammaproteobacteria.Burkholderiaceae.Parasutterella.Burkholderiales_bacterium_YL45	2.34872			0.000598014
Bacteria.Firmicutes.Clostridia.Clostridiales.Peptostreptococcaceae.Clostridioides.Clostridioides_difficile	2.81301			0.00483677
Bacteria.Actinobacteria.unidentified_Actinobacteria.Micrococcales.Microbacteriaceae.Aurantimicrobium	2.14836			-
Bacteria.Bacteroidetes.Bacteroidia.Chitinophagales.Chitinophagaceae.Dinghuibacter	0.68596			-
Bacteria.Proteobacteria.Gammaproteobacteria.unidentified_Gammaproteobacteria.Sulfuricellaceae	0.68596			-
Bacteria.Proteobacteria.Gammaproteobacteria.Pseudomonadales.Moraxellaceae.Psychrobacter	0.986965			-
Bacteria.Bacteroidetes.Bacteroidia.Bacteroidales.Rikenellaceae.Alistipes.Alistipes_sp_N15MGS_157	2.30922			0.00407532
Bacteria.Firmicutes.Clostridia.Clostridiales.Peptostreptococcaceae	4.49323	mHFB	4.21309	0.000622425
Bacteria.Firmicutes.Clostridia.Clostridiales.Lachnospiraceae.Dorea.Dorea_formicigenerans	2.65903			-
Bacteria.Bacteroidetes.Bacteroidia.Cytophagales.Microscillaceae.unidentified_Microscillaceae.bacterium_TG141	1.58905			-
Bacteria.Firmicutes.Clostridia.Clostridiales.Lachnospiraceae.Lachnoclostridium._Clostridium__symbiosum	2.93388			0.00286786
Bacteria.Firmicutes.Erysipelotrichia.Erysipelotrichales.Erysipelotrichaceae.Faecalibaculum	2.51841			0.0241017
Bacteria.Proteobacteria.Gammaproteobacteria.unidentified_Gammaproteobacteria.Burkholderiaceae.Polynucleobacter.Polynucleobacter_cosmopolitanus	1.16306			0.0342181
Bacteria.Firmicutes.Clostridia.Clostridiales.Lachnospiraceae.unidentified_Lachnospiraceae.Coprococcus_eutactus	2.06613			-
Bacteria.Bacteroidetes.Bacteroidia.Bacteroidales.Paludibacteraceae	1.53106			-
Bacteria.Bacteroidetes.Bacteroidia.Bacteroidales.Bacteroidaceae.Bacteroides.Bacteroides_caccae	2.95776			0.00272563
Bacteria.Firmicutes.Bacilli.Bacillales.Staphylococcaceae.Staphylococcus.Staphylococcus_lentus	1.94125			0.000310836
Bacteria.Firmicutes.Clostridia.Clostridiales.Christensenellaceae.Catabacter	1.46411			0.0345016
Bacteria.Proteobacteria.Gammaproteobacteria.Cellvibrionales.Halieaceae	1.38493			-
Bacteria.Firmicutes.Bacilli.Lactobacillales.Aerococcaceae	0.686074			-
Bacteria.Actinobacteria.unidentified_Actinobacteria.Micrococcales.Microbacteriaceae.Microbacterium	1.16306			-
Bacteria.Proteobacteria.Alphaproteobacteria.Caulobacterales.Hyphomonadaceae.Hyphomonas	1.72733			0.0345016
Bacteria.Proteobacteria.Deltaproteobacteria.Syntrophobacterales.Syntrophobacteraceae	1.28802			-
Bacteria.Spirochaetes.unidentified_Spirochaetes.Brachyspirales.Brachyspiraceae.Brachyspira.Brachyspira_pilosicoli	0.685897			-
Bacteria.Firmicutes.Clostridia.Clostridiales.Lachnospiraceae.unidentified_Lachnospiraceae.Lachnospiraceae_bacterium_DW67	3.4191	mHF	3.08416	0.0027539
Bacteria.Proteobacteria.Gammaproteobacteria.unidentified_Gammaproteobacteria.Burkholderiaceae.Alcaligenes	1.16302			-
Bacteria.Bacteroidetes.Bacteroidia.Bacteroidales.Rikenellaceae.Rikenella	1.68596			0.0345016
Bacteria.Proteobacteria	5.33126	mHF	4.86536	0.0025523
Bacteria.Bacteroidetes.Bacteroidia.Bacteroidales.Bacteroidaceae.Bacteroides.Bacteroides_nordii	1.76509			-
Bacteria.Bacteroidetes.Bacteroidia.Bacteroidales.Bacteroidaceae.Bacteroides.Bacteroides_massiliensis	2.71529			0.00443423
Bacteria.Bacteroidetes.Bacteroidia.Bacteroidales.Bacteroidaceae	5.19609			-
Bacteria.Firmicutes.Erysipelotrichia.Erysipelotrichales.Erysipelotrichaceae.Erysipelatoclostridium	2.90075			-
Bacteria.Bacteroidetes.Bacteroidia.Bacteroidales.Tannerellaceae.Parabacteroides.Parabacteroides_distasonis	3.26233			-
Bacteria.Proteobacteria.Alphaproteobacteria.Rhizobiales.Beijerinckiaceae.Methylocella	0.686074			-
Bacteria.Proteobacteria.Alphaproteobacteria.Rhizobiales.Rhizobiaceae	2.49213			-
Bacteria.Proteobacteria.Alphaproteobacteria.Rhodobacterales	2.78632			0.0216911
Bacteria.Actinobacteria.unidentified_Actinobacteria.Micrococcales.Intrasporangiaceae.Ornithinicoccus	1.53117			-
Bacteria.Proteobacteria.Gammaproteobacteria.unidentified_Gammaproteobacteria.Burkholderiaceae.Parasutterella	3.3797	mCtr	3.05876	0.00267169
Bacteria.Proteobacteria.Gammaproteobacteria.Pseudomonadales.Moraxellaceae.Acinetobacter.Acinetobacter_guillouiae	1.16303			-
Bacteria.Proteobacteria.Gammaproteobacteria.unidentified_Gammaproteobacteria.Burkholderiaceae.Leptothrix	1.28802			-
Bacteria.Bacteroidetes.Bacteroidia.Chitinophagales.Chitinophagaceae.unidentified_Chitinophagaceae.Terrimonas_sp_16_45A	0.68596			-
Bacteria.Bacteroidetes.Bacteroidia.Cytophagales.Spirosomaceae.Lacihabitans	1.28801			-
Bacteria.unidentified_Bacteria.unidentified_Bacteria	4.32259			-
Bacteria.Bacteroidetes.Bacteroidia.Bacteroidales.Tannerellaceae.Parabacteroides.Parabacteroides_goldsteinii	3.17455			0.00230884
Bacteria.Actinobacteria.Coriobacteriia.Coriobacteriales.Atopobiaceae.Atopobium.Atopobium_vaginae	1.96483			-
Bacteria.Bacteroidetes.Bacteroidia.Bacteroidales.Rikenellaceae.Alistipes.Alistipes_indistinctus	2.49215			0.00295022
Bacteria.Proteobacteria.Gammaproteobacteria.unidentified_Gammaproteobacteria.Hydrogenophilaceae.Thiobacillus	0.98699			-
Bacteria.Firmicutes.Bacilli.Lactobacillales.Lactobacillaceae.Lactobacillus.Lactobacillus_delbrueckii	2.19105			0.00225683
Bacteria.Proteobacteria.Gammaproteobacteria.Pasteurellales.Pasteurellaceae.Haemophilus	1.16302			-
Bacteria.Proteobacteria.Alphaproteobacteria.Rhizobiales.unidentified_Rhizobiales.unidentified_Rhizobiales.alpha_proteobacterium_A0839	1.16308			-
Bacteria.Bacteroidetes.Bacteroidia.Sphingobacteriales.Sphingobacteriaceae.Pedobacter	2.61023			0.0345016
Bacteria.Bacteroidetes.Bacteroidia.Sphingobacteriales	2.66368			0.0345016
Bacteria.Proteobacteria.Gammaproteobacteria.unidentified_Gammaproteobacteria.Burkholderiaceae.Kerstersia	2.41834			0.0345016
Bacteria.Proteobacteria.Gammaproteobacteria.Aeromonadales.Aeromonadaceae.Aeromonas.Aeromonas_sobria	3.06434			0.00854298
Bacteria.Proteobacteria.Gammaproteobacteria.Alteromonadales.Idiomarinaceae.Aliidiomarina	0.685897			-
Bacteria.Proteobacteria.Gammaproteobacteria.Pseudomonadales.Moraxellaceae.Psychrobacter.Psychrobacter_alimentarius	0.986965			-
Bacteria.Proteobacteria.Gammaproteobacteria.Cellvibrionales.Spongiibacteraceae	1.38493			-
Bacteria.Actinobacteria.unidentified_Actinobacteria.Micrococcales	3.24347			0.00407532
Bacteria.Proteobacteria.Alphaproteobacteria.Rhizobiales.unidentified_Rhizobiales.Ancalomicrobium	0.68596			-
Bacteria.Actinobacteria.unidentified_Actinobacteria.Corynebacteriales.Dietziaceae	1.531			-
Bacteria.Firmicutes.Clostridia.Clostridiales.Peptostreptococcaceae.Romboutsia	4.48247	mHFB	4.20277	0.00139615
Bacteria.Firmicutes.Clostridia.Clostridiales.Lachnospiraceae.Lachnoclostridium.Dorea_sp_5_2	3.63918			-
Bacteria.Proteobacteria.Alphaproteobacteria.Holosporales	0.685909			-
Bacteria.Bacteroidetes.Bacteroidia.Bacteroidales.Bacteroidaceae.Bacteroides.Bacteroides_fragilis	3.12365			0.00131552
Bacteria.Spirochaetes	1.46407			-
Bacteria.Bacteroidetes.Bacteroidia.Sphingobacteriales.Sphingobacteriaceae.Pedobacter.Sphingomonas_sp_BAC84	1.98698			-
Bacteria.Bacteroidetes.Bacteroidia.Flavobacteriales.Cryomorphaceae	0.68596			-
Bacteria.Firmicutes.Clostridia.Clostridiales.Lachnospiraceae.unidentified_Lachnospiraceae.Clostridium_sp_Clone_17	3.43332			-
Bacteria.Deinococcus_Thermus	0.987104			-
Bacteria.Firmicutes.Negativicutes.Selenomonadales.Acidaminococcaceae	2.49209			0.00443423
Bacteria.Firmicutes.Clostridia.Clostridiales.Lachnospiraceae.Roseburia	3.42627			-
Bacteria.Proteobacteria.Alphaproteobacteria.Rhodobacterales.Rhodobacteraceae	2.78632			0.0216911
Bacteria.Actinobacteria.Thermoleophilia.Solirubrobacterales	1.1632			-
Bacteria.Firmicutes.Erysipelotrichia.Erysipelotrichales.Erysipelotrichaceae.Ileibacterium	1.46414			-
Bacteria.Firmicutes.Clostridia.Clostridiales.Ruminococcaceae.Hydrogenoanaerobacterium	1.46418			-
Bacteria.Fusobacteria.Fusobacteriia.Fusobacteriales.Leptotrichiaceae	2.63053			-
Bacteria.Actinobacteria.unidentified_Actinobacteria.Corynebacteriales.Dietziaceae.Dietzia	1.531			-
Bacteria.Proteobacteria.Alphaproteobacteria.Rhizobiales.Beijerinckiaceae	2.38493			-
Bacteria.Proteobacteria.Alphaproteobacteria	3.59977	mCtr	3.24658	0.0147094
Bacteria.Proteobacteria.Gammaproteobacteria.Aeromonadales.Aeromonadaceae.Aeromonas	3.06434			0.00854298
Bacteria.Firmicutes.Clostridia.Clostridiales.Lachnospiraceae.unidentified_Lachnospiraceae	4.93062	mHFB	4.44485	0.0489212
Bacteria.Firmicutes.Erysipelotrichia.Erysipelotrichales.Erysipelotrichaceae.Faecalitalea.Faecalitalea_cylindroides	2.73124			-
Bacteria.Proteobacteria.Alphaproteobacteria.Caulobacterales.Caulobacteraceae.Caulobacter	1.83208			0.0345016
Bacteria.Synergistetes.Synergistia.Synergistales.Synergistaceae.Pyramidobacter.Pyramidobacter_piscolens	0.986927			-
Bacteria.Firmicutes.Bacilli.Lactobacillales.Streptococcaceae.Streptococcus.Streptococcus_salivarius_subsp_thermophilus	2.56096			0.00306919
Bacteria.Firmicutes.Clostridia.Clostridiales.Ruminococcaceae.Butyricicoccus	3.29983			0.00126521
Bacteria.Firmicutes.Clostridia.Clostridiales.Ruminococcaceae.unidentified_Ruminococcaceae._Clostridium__papyrosolvens	2.99137			0.00116035
Bacteria.Melainabacteria.unidentified_Melainabacteria	1.46406			-
Bacteria.Proteobacteria.Alphaproteobacteria.Caulobacterales.Caulobacteraceae	2.79987			0.0345016
Bacteria.Proteobacteria.Gammaproteobacteria.Pseudomonadales.Moraxellaceae.Acinetobacter.Acinetobacter_johnsonii	2.27701			-
Bacteria.Proteobacteria.Alphaproteobacteria.Sphingomonadales.Sphingomonadaceae.Sphingomonas.Sphingomonas_kaistensis	0.685909			-
Bacteria.Deinococcus_Thermus.Deinococci.Deinococcales.Deinococcaceae	0.987104			-
Bacteria.Proteobacteria.Gammaproteobacteria.unidentified_Gammaproteobacteria.Rhodocyclaceae	2.02838			-
Bacteria.Firmicutes.Clostridia.Clostridiales.Ruminococcaceae.unidentified_Ruminococcaceae.rumen_bacterium_NK4A214	1.16304			-
Bacteria.Bacteroidetes.Bacteroidia.Bacteroidales.Prevotellaceae.Alloprevotella	5.15578	mCtr	4.86726	0.00314915
Bacteria.Firmicutes.Clostridia.Clostridiales.unidentified_Clostridiales.Parvimonas	1.76509			0.00407532
Bacteria.Armatimonadetes	1.68591			-
Bacteria.Firmicutes	5.83237	mHFB	5.20625	0.0260139
Bacteria.Firmicutes.Clostridia.Clostridiales.Lachnospiraceae.Blautia	5.04486	mHFB	4.62596	0.0387176
Bacteria.Melainabacteria.unidentified_Melainabacteria.unidentified_Melainabacteria	1.46406			-
Bacteria.Proteobacteria.Alphaproteobacteria.unidentified_Alphaproteobacteria.unidentified_Alphaproteobacteria.Elstera	0.98699			-
Bacteria.unidentified_Bacteria.unidentified_Bacteria.Campylobacterales.Helicobacteraceae.Helicobacter.Helicobacter_hepaticus	2.96247			0.00163022
Bacteria.Firmicutes.Negativicutes.Selenomonadales.Veillonellaceae.Dialister	2.00812			0.0474268
Bacteria.Proteobacteria.Gammaproteobacteria.Orbales.Orbaceae	1.7273			0.00179578
Bacteria.Proteobacteria.Alphaproteobacteria.Caulobacterales	2.8473			0.0345016
Bacteria.Actinobacteria.Acidimicrobiia.unidentified_Acidimicrobiia.unidentified_Acidimicrobiia	0.68596			-
Bacteria.Actinobacteria.unidentified_Actinobacteria.Propionibacteriales.Propionibacteriaceae	1.9871			-
Bacteria.Bacteroidetes.Bacteroidia.Bacteroidales.Barnesiellaceae	2.58355			0.0439919
Bacteria.Firmicutes.Clostridia.Clostridiales.Lachnospiraceae	5.58528	mHFB	5.03896	0.0232783
Bacteria.Bacteroidetes.Bacteroidia.Bacteroidales.Muribaculaceae.Muribaculum	4.03797	mCtr	3.72584	0.0010568
Bacteria.Firmicutes.Negativicutes	3.06265			-
Bacteria.Firmicutes.Erysipelotrichia.Erysipelotrichales.Erysipelotrichaceae.unidentified_Erysipelotrichaceae	2.58899			0.00609864
Bacteria.Proteobacteria.Gammaproteobacteria.Pasteurellales	1.38487			0.0345016
Bacteria.Firmicutes.Clostridia.Clostridiales.unidentified_Clostridiales.unidentified_Clostridiales	4.21776	mHFB	3.86521	0.00168504
Bacteria.Proteobacteria.Gammaproteobacteria.unidentified_Gammaproteobacteria.Burkholderiaceae.Massilia	1.89006			0.0345016
Bacteria.Proteobacteria.Gammaproteobacteria.Aeromonadales.Succinivibrionaceae.Anaerobiospirillum.Anaerobiospirillum_succiniciproducens	1.38487			-
Bacteria.Lentisphaerae.Lentisphaeria.Victivallales.Victivallaceae.Victivallis	0.685922			-
Bacteria.Firmicutes.Erysipelotrichia.Erysipelotrichales	3.55107			-
Bacteria.Bacteroidetes.Bacteroidia.Bacteroidales.Bacteroidaceae.Bacteroides.Bacteroides_uniformis	2.98475			0.00810848
Bacteria.Firmicutes.Bacilli.Bacillales.Staphylococcaceae.Staphylococcus	2.00821			0.000310836
Bacteria.Lentisphaerae.Lentisphaeria.Victivallales	0.685922			-
Bacteria.Deferribacteres.unidentified_Deferribacteres.Deferribacterales.Deferribacteraceae.Mucispirillum.Mucispirillum_schaedleri	3.52726	mHF	3.18739	0.0313673
Bacteria.Firmicutes.Clostridia.Clostridiales.Lachnospiraceae.Tyzzerella	3.69108			-
Bacteria.Actinobacteria.Coriobacteriia	3.66817	mHFB	3.21402	0.00613609
Bacteria.Firmicutes.Clostridia.Clostridiales.Lachnospiraceae.unidentified_Lachnospiraceae._Eubacterium__hallii	2.531			0.00192683
Bacteria.Bacteroidetes.Bacteroidia.Cytophagales.Microscillaceae.Chryseolinea	0.986965			-
Bacteria.Proteobacteria.Deltaproteobacteria.Desulfovibrionales.Desulfovibrionaceae.Desulfovibrio	4.80923	mHFB	4.46259	0.00135719
Bacteria.Firmicutes.Negativicutes.Selenomonadales.Veillonellaceae	3.06265			0.0481013
Bacteria.unidentified_Bacteria.unidentified_Bacteria.Campylobacterales.unidentified_Campylobacterales	2.00815			-
Bacteria.Firmicutes.Clostridia.Clostridiales.Ruminococcaceae.unidentified_Ruminococcaceae.Clostridiales_bacterium_42_27	4.03076	mCtr	3.7159	0.0033011
Bacteria.Proteobacteria.Gammaproteobacteria.Enterobacteriales.Enterobacteriaceae.Klebsiella	3.47759	mHF	3.2063	0.0106311
Bacteria.Firmicutes.Clostridia.Clostridiales.Ruminococcaceae.Flavonifractor	3.2825			0.00166419
Bacteria.Firmicutes.Clostridia.Clostridiales.Ruminococcaceae.unidentified_Ruminococcaceae.Colidextribacter_massiliensis	0.685922			-
Bacteria.Firmicutes.Clostridia.Clostridiales.Eubacteriaceae.Eubacterium	1.76508			-
Bacteria.Gemmatimonadetes	0.68596			-
Bacteria.Bacteroidetes.Bacteroidia.Flavobacteriales.Flavobacteriaceae.Flavobacterium.Flavobacterium_hauense	0.98699			-
Bacteria.Firmicutes.Clostridia.Clostridiales.Lachnospiraceae.unidentified_Lachnospiraceae.Lachnospiraceae_bacterium_COE1	3.39439			0.00837325
Bacteria.Actinobacteria.unidentified_Actinobacteria.Frankiales	1.89008			-
Bacteria.Proteobacteria.Deltaproteobacteria	5.31597	mHF	4.88659	0.00233795
Bacteria.Firmicutes.Negativicutes.Selenomonadales.Veillonellaceae.Megasphaera.Veillonellaceae_bacterium_KA00182	3.06082			-
Bacteria.Actinobacteria.unidentified_Actinobacteria.Micrococcales.Microbacteriaceae	3.22125			0.0345016
Bacteria.Firmicutes.Clostridia.Clostridiales.Ruminococcaceae.unidentified_Ruminococcaceae._Clostridium__leptum	1.64015			-
Bacteria.Firmicutes.Clostridia.Clostridiales.Lachnospiraceae.unidentified_Lachnospiraceae._Clostridium__colinum	1.38487			-
Bacteria.Proteobacteria.Gammaproteobacteria.unidentified_Gammaproteobacteria.Methylophilaceae.Methylotenera	1.46413			-
Bacteria.Proteobacteria.Deltaproteobacteria.Bdellovibrionales.Bdellovibrionaceae	0.68596			-
Bacteria.Firmicutes.Erysipelotrichia.Erysipelotrichales.Erysipelotrichaceae.Faecalitalea._Eubacterium__dolichum	1.16304			-
Bacteria.Firmicutes.Clostridia.Clostridiales.unidentified_Clostridiales.Anaerovorax	2.16308			-
Bacteria.Proteobacteria.Gammaproteobacteria.unidentified_Gammaproteobacteria.Burkholderiaceae.unidentified_Burkholderiaceae	1.53106			-
Bacteria.Proteobacteria.Gammaproteobacteria.unidentified_Gammaproteobacteria.Burkholderiaceae.Rhodoferax	1.53103			-
Bacteria.Proteobacteria.Gammaproteobacteria.Pasteurellales.Pasteurellaceae.Aggregatibacter	0.986933			-
Bacteria.Firmicutes.Bacilli.Bacillales.unidentified_Bacillales.Exiguobacterium.Exiguobacterium_undae	1.76514			-
Bacteria.Proteobacteria.Alphaproteobacteria.Sphingomonadales.Sphingomonadaceae.Polymorphobacter	0.68596			-
Bacteria.Proteobacteria.Gammaproteobacteria.unidentified_Gammaproteobacteria.Burkholderiaceae.Duganella.Duganella_zoogloeoides	1.28801			-
Bacteria.Bacteroidetes.Bacteroidia.Bacteroidales.Marinifilaceae.Butyricimonas	2.97599			0.0163292
Bacteria.Proteobacteria.Gammaproteobacteria.Pseudomonadales.Pseudomonadaceae.Pseudomonas.Pseudomonas_mandelii	1.91637			-
Bacteria.Firmicutes.Negativicutes.Selenomonadales.Veillonellaceae.Mitsuokella	1.28798			-
Bacteria.unidentified_Bacteria.unidentified_Bacteria.Campylobacterales.Campylobacteraceae.Campylobacter.Campylobacter_concisus	1.46405			-
Bacteria.Firmicutes.Clostridia.Clostridiales.Ruminococcaceae.Faecalibacterium.bacterium_ic1379	3.0342			0.0181317
Bacteria.Firmicutes.Bacilli.Lactobacillales.Enterococcaceae.Enterococcus	3.12047			0.0025191
Bacteria.Firmicutes.Erysipelotrichia.Erysipelotrichales.Erysipelotrichaceae.Ileibacterium.Ileibacterium_valens	1.46414			-
Bacteria.Proteobacteria.Gammaproteobacteria.Pseudomonadales.Moraxellaceae.Alkanindiges	1.46409			-
Bacteria.Bacteroidetes.Bacteroidia.Chitinophagales.Chitinophagaceae.Sediminibacterium	1.76514			-
Bacteria.Firmicutes.Erysipelotrichia.Erysipelotrichales.Erysipelotrichaceae.Holdemania	1.53099			-
Bacteria.Firmicutes.Clostridia.Clostridiales.Ruminococcaceae.unidentified_Ruminococcaceae.Clostridium_sp_MC_40	1.46405			-
Bacteria.Firmicutes.Clostridia.Clostridiales.Ruminococcaceae.Harryflintia	2.50554			-
Bacteria.Cyanobacteria.unidentified_Cyanobacteria.unidentified_Cyanobacteria.unidentified_Cyanobacteria.unidentified_Cyanobacteria.Lolium_perenne	0.685897			-
Bacteria.Firmicutes.Clostridia.Clostridiales.Ruminococcaceae.Candidatus_Soleaferrea	1.79994			0.00407532
Bacteria.Actinobacteria.unidentified_Actinobacteria.Bifidobacteriales.Bifidobacteriaceae.Gardnerella	2.49899			-
Bacteria.Tenericutes.Mollicutes.Mycoplasmatales.Mycoplasmataceae.Ureaplasma	2.63039			0.0157455
Bacteria.Proteobacteria.Gammaproteobacteria	4.01657			-
Bacteria.Proteobacteria.Gammaproteobacteria.unidentified_Gammaproteobacteria.Burkholderiaceae.Acidovorax	1.28802			-
Bacteria.Actinobacteria.unidentified_Actinobacteria.Frankiales.Sporichthyaceae	1.89008			-
Bacteria.Firmicutes.Bacilli.Bacillales.unidentified_Bacillales.Exiguobacterium	1.76514			-
Bacteria.Actinobacteria.unidentified_Actinobacteria.Corynebacteriales.Corynebacteriaceae.unidentified_Corynebacteriaceae	0.987104			-
Bacteria.Firmicutes.Bacilli.Lactobacillales.Lactobacillaceae.Lactobacillus.Lactobacillus_mucosae	1.79984			-
Bacteria.Proteobacteria.Gammaproteobacteria.Alteromonadales	3.32444			-
Bacteria.Bacteroidetes.Bacteroidia.Sphingobacteriales.Sphingobacteriaceae.Pedobacter.Pedobacter_duraquae	1.89008			-
Bacteria.Actinobacteria.unidentified_Actinobacteria.Bifidobacteriales.Bifidobacteriaceae.Bifidobacterium.Bifidobacterium_animalis	2.41017			-
Bacteria.Actinobacteria.unidentified_Actinobacteria.Corynebacteriales.Corynebacteriaceae.Lawsonella	0.987104			-
Bacteria.Kiritimatiellaeota.Kiritimatiellae	0.685909			-
Bacteria.Actinobacteria.unidentified_Actinobacteria.Micrococcales.Microbacteriaceae.Microbacterium.Microbacterium_oleivorans	1.16306			-
Bacteria.Tenericutes.Mollicutes.Mycoplasmatales.Mycoplasmataceae.Mycoplasma.Mycoplasma_hominis	1.53115			-
Bacteria.Proteobacteria.Gammaproteobacteria.unidentified_Gammaproteobacteria.Burkholderiaceae.unidentified_Burkholderiaceae.Burkholderiales_bacterium_X4	1.16308			-
Bacteria.Cyanobacteria.unidentified_Cyanobacteria.unidentified_Cyanobacteria.unidentified_Cyanobacteria.unidentified_Cyanobacteria.Virgulinella_fragilis	1.28802			-
Bacteria.Firmicutes.Clostridia.Clostridiales.Ruminococcaceae.Candidatus_Soleaferrea.Bittarella_massiliensis	1.72739			0.00407532
Bacteria.Actinobacteria.unidentified_Actinobacteria.Propionibacteriales.Propionibacteriaceae.Cutibacterium	1.9871			-
Bacteria.Proteobacteria.Deltaproteobacteria.Desulfovibrionales.Desulfovibrionaceae.Desulfovibrio.Desulfovibrio_desulfuricans	1.589			-
Bacteria.Synergistetes.Synergistia.Synergistales	1.28797			-
Bacteria.Deferribacteres.unidentified_Deferribacteres	3.52726	mHF	3.18739	0.0313673
Bacteria.Bacteroidetes.Bacteroidia.Bacteroidales.Prevotellaceae.Prevotella.Prevotella_bivia	1.53117			-
Bacteria.Cyanobacteria.unidentified_Cyanobacteria.Synechococcales	1.98696			0.0345016
Bacteria.Proteobacteria.Gammaproteobacteria.unidentified_Gammaproteobacteria.unidentified_Gammaproteobacteria.Deefgea	0.685909			-
Bacteria.Verrucomicrobia.Verrucomicrobiae.Opitutales.Puniceicoccaceae.Cerasicoccus	0.986965			-
Bacteria.Bacteroidetes.Bacteroidia.Flavobacteriales	2.25415			0.0345016
Bacteria.Actinobacteria.unidentified_Actinobacteria.Propionibacteriales	1.9871			-
Bacteria.Firmicutes.Erysipelotrichia.Erysipelotrichales.Erysipelotrichaceae.unidentified_Erysipelotrichaceae._Clostridium__innocuum	2.53716			0.00541912
Bacteria.Actinobacteria.unidentified_Actinobacteria.Corynebacteriales.Nocardiaceae.Rhodococcus.Rhodococcus_corynebacterioides	0.685897			-
Bacteria.Firmicutes.Negativicutes.Selenomonadales.Acidaminococcaceae.Phascolarctobacterium.Phascolarctobacterium_faecium	2.34867			0.0132516
Bacteria.Actinobacteria.unidentified_Actinobacteria.unidentified_Actinobacteria	1.94124			-
Bacteria.unidentified_Bacteria.unidentified_Bacteria.unidentified_Bacteria	3.18422			-
Bacteria.Proteobacteria.Gammaproteobacteria.Enterobacteriales.Enterobacteriaceae	3.7842			-
Bacteria.unidentified_Bacteria.unidentified_Bacteria.unidentified_Bacteria.unidentified_Bacteria.Candidatus_Saccharimonas	3.18422			-
Bacteria.Firmicutes.Clostridia.Clostridiales.Christensenellaceae.unidentified_Christensenellaceae	1.28798			-
Bacteria.Firmicutes.Clostridia.Clostridiales.Ruminococcaceae.Fastidiosipila	2.34883			-
Bacteria.Armatimonadetes.Fimbriimonadia.Fimbriimonadales	1.68591			-
Bacteria.Actinobacteria.Coriobacteriia.Coriobacteriales.Coriobacteriaceae	2.4183			0.0018506
Bacteria.Proteobacteria.Gammaproteobacteria.unidentified_Gammaproteobacteria.Burkholderiaceae.Polynucleobacter	2.82267			0.0345016
Bacteria.Verrucomicrobia.Verrucomicrobiae.Opitutales.Puniceicoccaceae	0.986965			-
Bacteria.Tenericutes.Mollicutes.Anaeroplasmatales.Anaeroplasmataceae	1.64014			-
Bacteria.Tenericutes.Mollicutes	2.72333			0.042988
Bacteria.Proteobacteria.Gammaproteobacteria.unidentified_Gammaproteobacteria.Hydrogenophilaceae	0.98699			-
Bacteria.Proteobacteria.Gammaproteobacteria.Alteromonadales.Alteromonadaceae	3.26915			0.0345016
Bacteria.Bacteroidetes.Bacteroidia.Flavobacteriales.Flavobacteriaceae.Flavobacterium.Flavobacterium_cucumis	1.4641			-
Bacteria.Proteobacteria.Gammaproteobacteria.Pseudomonadales.Moraxellaceae	2.58358			-
Bacteria.Firmicutes.Clostridia.Clostridiales.Lachnospiraceae.Lachnoclostridium	4.45557	mHFB	4.05643	0.0102058
Bacteria.Actinobacteria.unidentified_Actinobacteria.Propionibacteriales.Propionibacteriaceae.Pseudopropionibacterium	0.685897			-
Bacteria.Proteobacteria.Deltaproteobacteria.Desulfarculales.Desulfarculaceae.Desulfatiglans	1.68593			-
Bacteria.Proteobacteria.Alphaproteobacteria.Sphingomonadales.Sphingomonadaceae	2.4713			0.0216911
Bacteria.Firmicutes.Clostridia.Clostridiales.Lachnospiraceae.unidentified_Lachnospiraceae.Clostridium_sp_Culture_41	3.51789	mCtr	3.11442	0.00934465
Bacteria.Verrucomicrobia	4.99499	mCtr	4.71271	0.00314915
Bacteria.Firmicutes.Clostridia.Clostridiales.Ruminococcaceae.Faecalibacterium	3.49208	mHF	3.32523	0.00413805
Bacteria.Bacteroidetes.Bacteroidia.Cytophagales.Microscillaceae	1.94123			-
Bacteria.Actinobacteria.Coriobacteriia.Coriobacteriales.Atopobiaceae	2.06626			0.0345016
Bacteria.Proteobacteria.Alphaproteobacteria.Sphingomonadales.Sphingomonadaceae.Sphingopyxis.Sphingopyxis_alaskensis	1.16308			-
Bacteria.Firmicutes.Clostridia.Clostridiales.Ruminococcaceae.Pygmaiobacter	1.64018			0.00854298
Bacteria.Proteobacteria.Deltaproteobacteria.Desulfovibrionales.Desulfovibrionaceae.Desulfovibrio.Desulfovibrio_sp_ABHU2SB	3.80383	mHF	3.36069	0.00201546
Bacteria.Bacteroidetes.Bacteroidia.Bacteroidales	5.70305	mCtr	5.21554	0.0246802
Bacteria.Actinobacteria.unidentified_Actinobacteria.Bifidobacteriales.Bifidobacteriaceae.Bifidobacterium	2.64014			-
Bacteria.Proteobacteria.Alphaproteobacteria.Rhodobacterales.Rhodobacteraceae.Ruegeria	0.68596			-
Bacteria.Proteobacteria.Gammaproteobacteria.Enterobacteriales.Enterobacteriaceae.Serratia	1.8322			-
Bacteria.Deferribacteres.unidentified_Deferribacteres.Deferribacterales.Deferribacteraceae	3.52726	mHF	3.18739	0.0313673
Bacteria.Proteobacteria.Deltaproteobacteria.Desulfarculales	1.68593			-
Bacteria.Proteobacteria.Gammaproteobacteria.unidentified_Gammaproteobacteria.Burkholderiaceae.Limnohabitans	1.38493			-
Bacteria.Firmicutes.Clostridia.Clostridiales.Lachnospiraceae.Blautia.Blautia_coccoides	2.85616			-
Bacteria.Firmicutes.Clostridia.Clostridiales.Ruminococcaceae.Ruminiclostridium	4.64936	mCtr	4.23352	0.00624469
Bacteria.Bacteroidetes.Bacteroidia.Bacteroidales.Marinifilaceae	3.84518			-
Bacteria.Bacteroidetes.Bacteroidia.Sphingobacteriales.Sphingobacteriaceae.Sphingobacterium.Sphingobacterium_faecium	1.28802			-
Bacteria.Proteobacteria.Alphaproteobacteria.Rhizobiales.unidentified_Rhizobiales.unidentified_Rhizobiales	1.16308			-
Bacteria.Proteobacteria.Gammaproteobacteria.Pseudomonadales.Pseudomonadaceae.Pseudomonas.Pseudomonas_aeruginosa	2.22997			-
Bacteria.Firmicutes.Clostridia.Clostridiales.Ruminococcaceae.Caproiciproducens	2.44933			-
Bacteria.Firmicutes.Clostridia.Clostridiales.Lachnospiraceae.unidentified_Lachnospiraceae.Ruminococcus_gauvreauii	0.986927			-
Bacteria.Firmicutes.Clostridia.Clostridiales.Lachnospiraceae.Dorea.Dorea_longicatena	3.12838			-
Bacteria.Actinobacteria.unidentified_Actinobacteria.Micrococcales.Micrococcaceae.Rothia	1.38504			-
Bacteria.Firmicutes.Clostridia.Clostridiales.Peptococcaceae	3.19241			-
Bacteria.Firmicutes.Bacilli.Lactobacillales.Enterococcaceae	3.12047			0.0025191
Bacteria.Proteobacteria.Gammaproteobacteria.unidentified_Gammaproteobacteria.Rhodocyclaceae.Methyloversatilis	0.68596			-
Bacteria.Proteobacteria.Gammaproteobacteria.Enterobacteriales.Enterobacteriaceae.Klebsiella.Klebsiella_pneumoniae	3.47759	mHF	3.20509	0.0106311
Bacteria.Firmicutes.Clostridia.Clostridiales.Lachnospiraceae.Roseburia.Lachnospiraceae_bacterium_DW52	1.89005			0.0403229
Bacteria.Actinobacteria.Coriobacteriia.Coriobacteriales.Coriobacteriaceae.Collinsella	2.4183			0.0018506
Bacteria.Armatimonadetes.Fimbriimonadia	1.68591			-
Bacteria.Bacteroidetes.Bacteroidia.Bacteroidales.Bacteroidaceae.Bacteroides.Bacteroides_coprocola	2.27697			0.00266558
Bacteria.Bacteroidetes.Bacteroidia.Bacteroidales.Barnesiellaceae.Coprobacter	1.83204			-
Bacteria.Proteobacteria.Gammaproteobacteria.Oceanospirillales.Halomonadaceae.Halomonas	1.86199			-
Bacteria.Kiritimatiellaeota	0.685909			-
Bacteria.Proteobacteria.Alphaproteobacteria.Rickettsiales.Rickettsiaceae.Candidatus_Megaira	0.68596			-
Bacteria.Actinobacteria.unidentified_Actinobacteria.Bifidobacteriales	2.6989			-
Bacteria.Bacteroidetes.Bacteroidia.Chitinophagales.Saprospiraceae.unidentified_Saprospiraceae.Ephemera_danica	0.98699			-
Bacteria.Firmicutes.Bacilli	5.03721	mHFB	4.73998	0.00517892
Bacteria.Verrucomicrobia.Verrucomicrobiae.Chthoniobacterales.Chthoniobacteraceae	2.26573			0.0345016
Bacteria.Firmicutes.Clostridia.Clostridiales.Ruminococcaceae.unidentified_Ruminococcaceae.Ruminococcaceae_bacterium	2.62542			-
Bacteria.Firmicutes.Bacilli.Bacillales.Staphylococcaceae.Jeotgalicoccus	0.685897			-
Bacteria.Bacteroidetes.Bacteroidia.Bacteroidales.Tannerellaceae.Parabacteroides	3.68903			-
Bacteria.Cyanobacteria.unidentified_Cyanobacteria.unidentified_Cyanobacteria.unidentified_Cyanobacteria	2.36719			-
Bacteria.Firmicutes.Clostridia.Clostridiales.Lachnospiraceae.Lachnoclostridium._Clostridium__clostridioforme	3.32439			0.00521077
Bacteria.Firmicutes.Erysipelotrichia.Erysipelotrichales.Erysipelotrichaceae.Faecalicoccus.Faecalicoccus_pleomorphus	0.986946			-
Bacteria.Proteobacteria.Alphaproteobacteria.Sphingomonadales	2.4713			0.0216911
Bacteria.Firmicutes.Clostridia.Clostridiales.unidentified_Clostridiales	4.23808	mHFB	3.85705	0.00508886
Bacteria.Firmicutes.Bacilli.Bacillales.unidentified_Bacillales	1.76514			-
Bacteria.Proteobacteria.Gammaproteobacteria.Orbales	1.7273			0.00179578
Bacteria.Bacteroidetes.Bacteroidia.Bacteroidales.Prevotellaceae	5.18317	mCtr	4.89059	0.00322494
Bacteria.Tenericutes	2.72333			0.042988
Bacteria.Bacteroidetes.Bacteroidia.Flavobacteriales.Flavobacteriaceae.Flavobacterium	2.08389			0.0345016
Bacteria.Bacteroidetes.Ignavibacteria	1.83209			-
Bacteria.Tenericutes.Mollicutes.Anaeroplasmatales	1.64014			-
Bacteria.Actinobacteria.unidentified_Actinobacteria.Micrococcales.Micrococcaceae.Rothia.Rothia_mucilaginosa	1.38504			-
Bacteria.Firmicutes.Bacilli.Lactobacillales.Aerococcaceae.Aerococcus.Aerococcus_christensenii	0.686074			-
Bacteria.Actinobacteria.unidentified_Actinobacteria.Micrococcales.Microbacteriaceae.Candidatus_Limnoluna	3.17872			0.0345016
Bacteria.Actinobacteria.Thermoleophilia	1.1632			-
Bacteria.Actinobacteria.unidentified_Actinobacteria.Corynebacteriales.Nocardiaceae.Rhodococcus	0.685897			-
Bacteria.Proteobacteria.Gammaproteobacteria.unidentified_Gammaproteobacteria.Burkholderiaceae.Undibacterium	0.685909			-
Bacteria.Synergistetes.Synergistia.Synergistales.Synergistaceae.Cloacibacillus	0.986952			-
Bacteria.Bacteroidetes.Bacteroidia.Bacteroidales.Rikenellaceae.Alistipes.Alistipes_onderdonkii	3.03617			-
Bacteria.Firmicutes.Erysipelotrichia.Erysipelotrichales.Erysipelotrichaceae.Erysipelatoclostridium.Erysipelatoclostridium_ramosum	2.72334			0.038466
Bacteria.Proteobacteria.Gammaproteobacteria.Oceanospirillales	1.86199			-
Bacteria.Proteobacteria.Gammaproteobacteria.unidentified_Gammaproteobacteria.Rhodocyclaceae.Sulfuritalea	1.53105			-
Bacteria.unidentified_Bacteria.unidentified_Bacteria.Campylobacterales.unidentified_Campylobacterales.Arcobacter	2.00815			-
Bacteria.Firmicutes.Clostridia.Clostridiales	5.75766			-
Bacteria.Firmicutes.Clostridia.Clostridiales.Ruminococcaceae.unidentified_Ruminococcaceae.Ruminococcus_bromii	2.41829			0.0161376
Bacteria.Proteobacteria.Alphaproteobacteria.Rhizobiales.Beijerinckiaceae.unidentified_Beijerinckiaceae	0.68596			-
Bacteria.Firmicutes.Bacilli.Lactobacillales.Streptococcaceae.Streptococcus.Streptococcus_hyointestinalis	1.53099			-
Bacteria.Actinobacteria.Coriobacteriia.Coriobacteriales	3.66817	mHFB	3.21403	0.00613609
Bacteria.Actinobacteria.Coriobacteriia.Coriobacteriales.Coriobacteriaceae.Collinsella.Collinsella_aerofaciens	2.4183			0.0018506
Bacteria.unidentified_Bacteria.unidentified_Bacteria.Campylobacterales.Helicobacteraceae.Helicobacter	4.28904			-
Bacteria.Firmicutes.Bacilli.Lactobacillales.Streptococcaceae.Lactococcus	2.34866			0.022544
Bacteria.Proteobacteria.Gammaproteobacteria.Alteromonadales.Alteromonadaceae.Rheinheimera	3.26915	mCtr	3.03141	0.0345016
Bacteria.Firmicutes.Clostridia.Clostridiales.Lachnospiraceae.Roseburia.Roseburia_inulinivorans	2.98257			0.0100284
Bacteria.Proteobacteria.Gammaproteobacteria.unidentified_Gammaproteobacteria.Methylophilaceae.Methylophilus	1.16308			-
Bacteria.Actinobacteria.Coriobacteriia.Coriobacteriales.Atopobiaceae.Atopobium	1.96483			-
Bacteria.Proteobacteria.Gammaproteobacteria.unidentified_Gammaproteobacteria.unidentified_Gammaproteobacteria	0.685909			-
Bacteria.Proteobacteria.Alphaproteobacteria.Sphingomonadales.Sphingomonadaceae.Altererythrobacter	1.58911			0.0345016
Bacteria.Bacteroidetes.Ignavibacteria.Ignavibacteriales.unidentified_Ignavibacteriales	0.98699			-
Bacteria.Proteobacteria.Alphaproteobacteria.Caulobacterales.Caulobacteraceae.Brevundimonas.Brevundimonas_vesicularis	1.6402			0.0345016
Bacteria.Firmicutes.Negativicutes.Selenomonadales	3.06265			-
Bacteria.Firmicutes.Clostridia.Clostridiales.Ruminococcaceae.unidentified_Ruminococcaceae.Ruminiclostridium_sp_KB18	3.58408	mHF	3.17441	0.0118969
Bacteria.Firmicutes.Clostridia.Clostridiales.Peptostreptococcaceae.Peptostreptococcus	2.04763			0.00179578
Bacteria.Bacteroidetes.Bacteroidia.Cytophagales	2.44938			0.0345016
Bacteria.Proteobacteria.Gammaproteobacteria.unidentified_Gammaproteobacteria.Sulfuricellaceae.Sulfuricella	0.68596			-
Bacteria.Firmicutes.Bacilli.Lactobacillales.Lactobacillaceae.Lactobacillus.Lactobacillus_aviarius	0.986927			-
Bacteria.Actinobacteria.Coriobacteriia.Coriobacteriales.Eggerthellaceae.Gordonibacter	1.46415			0.0345016
Bacteria.Tenericutes.Mollicutes.Anaeroplasmatales.Anaeroplasmataceae.Anaeroplasma	1.64014			-
Bacteria.Firmicutes.Erysipelotrichia.Erysipelotrichales.Erysipelotrichaceae.unidentified_Erysipelotrichaceae.bacterium_LF_3	1.96466			0.0131405
Bacteria.Firmicutes.Negativicutes.Selenomonadales.Veillonellaceae.Megasphaera	3.06082			-
Bacteria.Verrucomicrobia.Verrucomicrobiae.Chthoniobacterales	2.3294			0.0345016
Bacteria.Bacteroidetes.Bacteroidia.Bacteroidales.Tannerellaceae	3.68903			-
Bacteria.Proteobacteria.Alphaproteobacteria.Caulobacterales.Caulobacteraceae.Brevundimonas	2.75039			0.0345016
Bacteria.Firmicutes.Clostridia.Clostridiales.Lachnospiraceae.Roseburia.Eubacterium_plexicaudatum	2.79311			0.0497871
Bacteria.Bacteroidetes.Ignavibacteria.Ignavibacteriales.unidentified_Ignavibacteriales.unidentified_Ignavibacteriales	0.98699			-
Bacteria.Fusobacteria.Fusobacteriia.Fusobacteriales.Leptotrichiaceae.Sneathia	2.63053			-
Bacteria.Firmicutes.Clostridia.Clostridiales.Ruminococcaceae.Oscillibacter._Clostridium__leptum	4.01518	mCtr	3.48587	0.0112069
Bacteria.Proteobacteria.Gammaproteobacteria.Enterobacteriales.Enterobacteriaceae.unidentified_Enterobacteriaceae	3.48868			-
Bacteria.Firmicutes.Erysipelotrichia	3.55107			-
Bacteria.Proteobacteria.Alphaproteobacteria.Rhodospirillales	3.03038			0.0314291
Bacteria.Firmicutes.Clostridia.Clostridiales.unidentified_Clostridiales.unidentified_Clostridiales.Clostridium_perfringens	1.64015			-
Bacteria.Fusobacteria.Fusobacteriia.Fusobacteriales	2.63053			-
Bacteria.Armatimonadetes.Fimbriimonadia.Fimbriimonadales.Fimbriimonadaceae	1.68591			-
Bacteria.Proteobacteria.Alphaproteobacteria.unidentified_Alphaproteobacteria.unidentified_Alphaproteobacteria	2.49887			-
Bacteria.Cyanobacteria.unidentified_Cyanobacteria.unidentified_Cyanobacteria.unidentified_Cyanobacteria.unidentified_Cyanobacteria	2.36719			-
Bacteria.Proteobacteria.Gammaproteobacteria.unidentified_Gammaproteobacteria.Burkholderiaceae.Sutterella.Duodenibacillus_massiliensis	1.89004			-
Bacteria.Firmicutes.Erysipelotrichia.Erysipelotrichales.Erysipelotrichaceae.Asteroleplasma	2.17726			-
Bacteria.Proteobacteria.Alphaproteobacteria.Caulobacterales.Caulobacteraceae.Brevundimonas.Brevundimonas_subvibrioides	2.55516			0.0345016
Bacteria.Lentisphaerae	0.685922			-
Bacteria.Bacteroidetes.Bacteroidia.Flavobacteriales.Flavobacteriaceae.Flavobacterium.Flavobacterium_aquatile	0.986965			-
Bacteria.Bacteroidetes.Bacteroidia.Bacteroidales.Bacteroidaceae.Bacteroides.Bacteroides_cellulosilyticus	2.28796			-
Bacteria.Actinobacteria.Acidimicrobiia	0.98699			-
Bacteria.Proteobacteria.Gammaproteobacteria.unidentified_Gammaproteobacteria.Neisseriaceae.Neisseria	0.686074			-
Bacteria.Bacteroidetes.Bacteroidia.Cytophagales.Cyclobacteriaceae.Algoriphagus	1.79989			-
Bacteria.unidentified_Bacteria.unidentified_Bacteria.Campylobacterales.Helicobacteraceae	4.28904			-
Bacteria.Firmicutes.Erysipelotrichia.Erysipelotrichales.Erysipelotrichaceae.Allobaculum	3.14685			0.0094552
Bacteria.Proteobacteria.Alphaproteobacteria.Rhizobiales.Beijerinckiaceae.Methylobacterium	2.08384			0.00822213
Bacteria.Proteobacteria.Alphaproteobacteria.Rhizobiales.Beijerinckiaceae.Bosea	2.34871			0.0345016
Bacteria.Actinobacteria.unidentified_Actinobacteria.Corynebacteriales	1.6859			-
Bacteria.Firmicutes.Bacilli.Bacillales	3.15133			0.000598014
Bacteria.Proteobacteria.Gammaproteobacteria.unidentified_Gammaproteobacteria.Methylophilaceae	1.64022			-
Bacteria.Proteobacteria.Gammaproteobacteria.unidentified_Gammaproteobacteria.Burkholderiaceae.Duganella	1.53105			-
Bacteria.Firmicutes.Bacilli.Lactobacillales.Aerococcaceae.Aerococcus	0.686074			-
Bacteria.Proteobacteria.Deltaproteobacteria.Desulfovibrionales.Desulfovibrionaceae.Bilophila	4.59956	mHF	4.2543	0.00748588
Bacteria.Firmicutes.Clostridia.Clostridiales.Christensenellaceae.unidentified_Christensenellaceae.bacterium_YE57	1.28798			-
Bacteria.Firmicutes.Clostridia.Clostridiales.Lachnospiraceae.unidentified_Lachnospiraceae.Clostridium_sp_ID5	0.986927			-
Bacteria.Bacteroidetes.Bacteroidia.Bacteroidales.Barnesiellaceae.Barnesiella	2.49883			-
Bacteria.Actinobacteria.Coriobacteriia.Coriobacteriales.Eggerthellaceae.Eggerthella	2.47125			0.0257863
Bacteria.Verrucomicrobia.Verrucomicrobiae	4.99499	mCtr	4.71271	0.00314915
Bacteria.Actinobacteria.Coriobacteriia.Coriobacteriales.Eggerthellaceae.Enterorhabdus	3.60966	mHFB	3.18861	0.00968258
Bacteria.Melainabacteria	2.87629			0.0027079
Bacteria.Spirochaetes.unidentified_Spirochaetes.Brachyspirales.Brachyspiraceae	0.685897			-
Bacteria.Actinobacteria.unidentified_Actinobacteria.Micrococcales.Micrococcaceae.Arthrobacter	0.987078			-
Bacteria.Verrucomicrobia.Verrucomicrobiae.Verrucomicrobiales.Akkermansiaceae.Akkermansia.Akkermansia_muciniphila	2.54329			0.000314533
Bacteria.Bacteroidetes.Ignavibacteria.Ignavibacteriales.Ignavibacteriaceae	1.68597			-
Bacteria.Proteobacteria.Gammaproteobacteria.unidentified_Gammaproteobacteria.Nitrosomonadaceae	0.685909			-
Bacteria.unidentified_Bacteria	4.32259			-
Bacteria.Bacteroidetes.Bacteroidia.Cytophagales.Spirosomaceae.Arcicella	1.16308			-
Bacteria.Proteobacteria.Gammaproteobacteria.Thiotrichales.Thiotrichaceae.Thiothrix	1.58912			-
Bacteria.Bacteroidetes.Bacteroidia	5.70424	mCtr	5.21743	0.0246802
Bacteria.Firmicutes.Bacilli.Lactobacillales.Lactobacillaceae.Lactobacillus.Lactobacillus_iners	1.91652			-
Bacteria.Bacteroidetes.Bacteroidia.Bacteroidales.Muribaculaceae	5.47568	mCtr	5.11797	0.00293687
Bacteria.Actinobacteria.unidentified_Actinobacteria.Propionibacteriales.Propionibacteriaceae.Cutibacterium.Cutibacterium_acnes	1.9871			-
Bacteria.Bacteroidetes.Bacteroidia.Bacteroidales.Prevotellaceae.unidentified_Prevotellaceae.Prevotella_stercorea	1.96467			-
Bacteria.Bacteroidetes.Bacteroidia.Bacteroidales.Prevotellaceae.Prevotella	2.06628			-
Bacteria.Firmicutes.Clostridia.Clostridiales.Lachnospiraceae.unidentified_Lachnospiraceae.Clostridium_sp_Culture_54	3.29869			-
Bacteria.Proteobacteria.Deltaproteobacteria.Desulfarculales.Desulfarculaceae	1.68593			-
Bacteria.Firmicutes.Clostridia.Clostridiales.Ruminococcaceae.Subdoligranulum	2.94117			0.00272563
Bacteria.Bacteroidetes.Bacteroidia.Chitinophagales.Chitinophagaceae.Ferruginibacter	1.28802			-
Bacteria.Deinococcus_Thermus.Deinococci.Deinococcales	0.987104			-
Bacteria.Fusobacteria.Fusobacteriia.Fusobacteriales.Fusobacteriaceae.Fusobacterium	2.49882			-
Bacteria.Synergistetes.Synergistia	1.28797			-
Bacteria.Firmicutes.Clostridia.Clostridiales.unidentified_Clostridiales.Sarcina	1.94117			-
Bacteria.unidentified_Bacteria.unidentified_Bacteria.Campylobacterales.Campylobacteraceae	1.46405			-
Bacteria.Firmicutes.Bacilli.Lactobacillales	5.03719	mHFB	4.74554	0.00356202
Bacteria.Bacteroidetes.Bacteroidia.Cytophagales.Spirosomaceae.Dyadobacter	1.58905			-
Bacteria.Bacteroidetes.Bacteroidia.Sphingobacteriales.Sphingobacteriaceae.Sphingobacterium	1.28802			-
Bacteria.unidentified_Bacteria.unidentified_Bacteria.Campylobacterales.Helicobacteraceae.Helicobacter.Helicobacter_ganmani	3.02634			0.0235198
Bacteria.Bacteroidetes.Bacteroidia.Bacteroidales.Marinifilaceae.Odoribacter	3.83759	mHF	3.57726	0.0195326
Bacteria.Proteobacteria.Gammaproteobacteria.unidentified_Gammaproteobacteria.Burkholderiaceae.Sutterella	2.54324			0.0132516
Bacteria.Proteobacteria.Alphaproteobacteria.Rickettsiales	0.68596			-
Bacteria.Firmicutes.Erysipelotrichia.Erysipelotrichales.Erysipelotrichaceae.Dubosiella	2.75784			0.000593571
Bacteria.Proteobacteria.Gammaproteobacteria.Alteromonadales.Idiomarinaceae	0.685897			-
Bacteria.Verrucomicrobia.Verrucomicrobiae.Verrucomicrobiales.Akkermansiaceae.Akkermansia	4.99386	mCtr	4.71158	0.00314915
Bacteria.unidentified_Bacteria.unidentified_Bacteria.Campylobacterales	4.2898			-
Bacteria.Firmicutes.Erysipelotrichia.Erysipelotrichales.Erysipelotrichaceae.Turicibacter.Turicibacter_sanguinis	1.16302			-
Bacteria.Acidobacteria.Holophagae	0.685897			-
Bacteria.Firmicutes.Clostridia.Clostridiales.Lachnospiraceae.unidentified_Lachnospiraceae.Lachnospiraceae_bacterium_M18_1	4.20191	mHFB	3.84622	0.00968258
Bacteria.Proteobacteria.Gammaproteobacteria.Pasteurellales.Pasteurellaceae	1.38487			0.0345016
Bacteria.Firmicutes.Clostridia.Clostridiales.Lachnospiraceae.unidentified_Lachnospiraceae.Lachnospiraceae_bacterium_DW12	3.99104	mHFB	3.63323	0.0115394
Bacteria.Bacteroidetes.Bacteroidia.Bacteroidales.Prevotellaceae.unidentified_Prevotellaceae	1.96467			-
Bacteria.Firmicutes.Clostridia.Clostridiales.Lachnospiraceae.unidentified_Lachnospiraceae.Lachnospiraceae_bacterium_DW17	4.48053	mHFB	4.1019	0.017581
Bacteria.Firmicutes.Bacilli.Lactobacillales.Lactobacillaceae	5.03015	mHFB	4.73909	0.00613609
Bacteria.Proteobacteria.Deltaproteobacteria.Desulfovibrionales.Desulfovibrionaceae	5.31597	mHF	4.88682	0.00233795
Bacteria.Chloroflexi	0.685909			-
Bacteria.Proteobacteria.Gammaproteobacteria.Pseudomonadales.Moraxellaceae.Acinetobacter.Acinetobacter_lwoffii	1.46412			-
Bacteria.Firmicutes.Clostridia.Clostridiales.Lachnospiraceae.unidentified_Lachnospiraceae.Lachnoclostridium_phytofermentans	0.986927			-
Bacteria.Bacteroidetes.Bacteroidia.Bacteroidales.Rikenellaceae.Alistipes	4.29315			-
Bacteria.Firmicutes.Bacilli.Bacillales.Bacillaceae.Geobacillus.Geobacillus_stearothermophilus	2.32953			-
Bacteria.Firmicutes.Clostridia.Clostridiales.Ruminococcaceae.unidentified_Ruminococcaceae.Clostridium_sp_Culture_Jar_13	2.62041			-
Bacteria.Bacteroidetes.Bacteroidia.Bacteroidales.Bacteroidaceae.Bacteroides.Bacteroides_vulgatus	3.73395			-
Bacteria.Proteobacteria.Gammaproteobacteria.Cellvibrionales	1.68596			-
Bacteria.Firmicutes.Clostridia.Clostridiales.Peptostreptococcaceae.Clostridioides	2.81301			0.00483677
Bacteria.Proteobacteria.Alphaproteobacteria.Caulobacterales.Hyphomonadaceae	1.86202			0.0345016
Bacteria.Fusobacteria	2.63053			-
Bacteria.Firmicutes.Clostridia	5.75766			-
Bacteria.Gracilibacteria	1.16308			-
Bacteria.Melainabacteria.unidentified_Melainabacteria.unidentified_Melainabacteria.unidentified_Melainabacteria	1.46406			-
Bacteria.Proteobacteria.Gammaproteobacteria.Aeromonadales.Succinivibrionaceae	2.13305			-
Bacteria.Proteobacteria.Gammaproteobacteria.unidentified_Gammaproteobacteria.Burkholderiaceae.Sutterella.Sutturella_timonensis	1.16302			-
Bacteria.Firmicutes.Clostridia.Clostridiales.Ruminococcaceae.unidentified_Ruminococcaceae.Clostridiales_bacterium_canine_oral_taxon_123	2.2422			-
Bacteria.Proteobacteria.Alphaproteobacteria.Rhodobacterales.Rhodobacteraceae.Rhodobacter	2.00817			0.0345016
Bacteria.Gemmatimonadetes.unidentified_Gemmatimonadetes.Gemmatimonadales.Gemmatimonadaceae	0.68596			-
Bacteria.Proteobacteria.Gammaproteobacteria.unidentified_Gammaproteobacteria.Burkholderiaceae.Lautropia	1.1632			-
Bacteria.Synergistetes	1.28797			-
Bacteria.Firmicutes.Clostridia.Clostridiales.Ruminococcaceae.Fastidiosipila.Clostridiales_bacterium_KA00274	2.34883			-
Bacteria.Proteobacteria.Gammaproteobacteria.unidentified_Gammaproteobacteria.Burkholderiaceae.Limnohabitans.Limnohabitans_curvus	1.38493			-
Bacteria.Nitrospirae	1.16303			-
Bacteria.Tenericutes.Mollicutes.Mycoplasmatales.Mycoplasmataceae	2.63039			-
Bacteria.Firmicutes.Clostridia.Clostridiales.Ruminococcaceae.unidentified_Ruminococcaceae.Clostridium_sp_Culture_Jar_8	3.12688			0.0163201
Bacteria.Proteobacteria.Alphaproteobacteria.Rhizobiales.Rhizobiaceae.unidentified_Rhizobiaceae	0.98699			-
Bacteria.Proteobacteria.Gammaproteobacteria.Alteromonadales.Shewanellaceae.Shewanella	2.40194			0.0345016
Bacteria.Proteobacteria.Gammaproteobacteria.unidentified_Gammaproteobacteria.Burkholderiaceae.Rhizobacter	0.986965			-
Bacteria.Firmicutes.Bacilli.Lactobacillales.Lactobacillaceae.Lactobacillus.Lactobacillus_pentosus	0.986933			-
Bacteria.Acidobacteria	0.68596			-
Bacteria.Bacteroidetes.Bacteroidia.Cytophagales.Cyclobacteriaceae	2.02837			-
Bacteria.Firmicutes.Clostridia.Clostridiales.unidentified_Clostridiales.Candidatus_Arthromitus	2.57805			0.00812503
Bacteria.Bacteroidetes.Bacteroidia.Sphingobacteriales.Sphingobacteriaceae	2.63044			0.0345016
Bacteria.Tenericutes.Mollicutes.Mycoplasmatales.Mycoplasmataceae.Mycoplasma	1.53115			-
Bacteria.Proteobacteria.Alphaproteobacteria.unidentified_Alphaproteobacteria.Paracaedibacteraceae	1.38493			-
Bacteria.Spirochaetes.Spirochaetia.Spirochaetales	1.46407			-
Bacteria.Firmicutes.Negativicutes.Selenomonadales.Acidaminococcaceae.Acidaminococcus	0.986952			-
Bacteria.Proteobacteria.Gammaproteobacteria.Alteromonadales.Shewanellaceae.Shewanella.Shewanella_putrefaciens	2.40194			0.0345016
Bacteria.Bacteroidetes.Bacteroidia.Bacteroidales.Marinifilaceae.Odoribacter.Odoribacter_splanchnicus	1.38488			-
Bacteria.Lentisphaerae.Lentisphaeria.Victivallales.Victivallaceae	0.685922			-
Bacteria.Proteobacteria.Gammaproteobacteria.unidentified_Gammaproteobacteria.unidentified_Gammaproteobacteria.Deefgea.Deefgea_chitinilytica	0.685909			-
Bacteria.Proteobacteria.Gammaproteobacteria.Thiotrichales.Thiotrichaceae	1.58912			-
Bacteria.Verrucomicrobia.Verrucomicrobiae.Verrucomicrobiales	4.99401	mCtr	4.71173	0.00314915
Bacteria.Proteobacteria.Gammaproteobacteria.unidentified_Gammaproteobacteria.Burkholderiaceae.Hydrogenophaga	2.04768			0.0345016
Bacteria.Firmicutes.Erysipelotrichia.Erysipelotrichales.Erysipelotrichaceae.Solobacterium	0.685897			-
Bacteria.Proteobacteria.Gammaproteobacteria.unidentified_Gammaproteobacteria.Neisseriaceae.Neisseria.Neisseria_flava	0.686074			-
Bacteria.Firmicutes.Clostridia.Clostridiales.Ruminococcaceae.unidentified_Ruminococcaceae.Ruminococcus_bicirculans	2.51197			-
Bacteria.Proteobacteria.Gammaproteobacteria.Aeromonadales.Aeromonadaceae	3.06434			0.00854298
Bacteria.Proteobacteria.Gammaproteobacteria.Alteromonadales.Shewanellaceae	2.40194			0.0345016
Bacteria.Bacteroidetes.Bacteroidia.Bacteroidales.Bacteroidaceae.Bacteroides.Bacteroides_acidifaciens	3.45833	mCtr	3.04773	0.0312553
Bacteria.Firmicutes.Erysipelotrichia.Erysipelotrichales.Erysipelotrichaceae.Catenibacterium	1.53099			-
Bacteria.Firmicutes.Erysipelotrichia.Erysipelotrichales.Erysipelotrichaceae.Solobacterium.Solobacterium_moorei	0.685897			-
Bacteria.Deferribacteres.unidentified_Deferribacteres.Deferribacterales.Deferribacteraceae.Mucispirillum	3.52726	mHF	3.18739	0.0313673
Bacteria.Proteobacteria.Alphaproteobacteria.Sphingomonadales.Sphingomonadaceae.Sphingomonas	1.16314			-
Bacteria.Firmicutes.Clostridia.Clostridiales.Ruminococcaceae.Anaerotruncus	3.88263	mHF	3.47495	0.00167522
Bacteria.Verrucomicrobia.Verrucomicrobiae.Opitutales	0.986965			-
Bacteria.Spirochaetes.unidentified_Spirochaetes	0.685897			-
Bacteria.Proteobacteria.Gammaproteobacteria.Aeromonadales.Succinivibrionaceae.Succinivibrio	2.13305			-
Bacteria.Bacteroidetes.Bacteroidia.Bacteroidales.Bacteroidaceae.Bacteroides.Bacteroides_plebeius	2.56672			0.0132081
Bacteria.Firmicutes.Clostridia.Clostridiales.Lachnospiraceae.Marvinbryantia	2.63537			0.00591732
Bacteria.Proteobacteria.Alphaproteobacteria.unidentified_Alphaproteobacteria.unidentified_Alphaproteobacteria.Azospirillum	2.4853			-
Bacteria.Firmicutes.Clostridia.Clostridiales.Lachnospiraceae.unidentified_Lachnospiraceae.butyrate_producing_bacterium_GM2_1	2.20441			0.0226201
Bacteria.Bacteroidetes.Bacteroidia.Bacteroidales.Prevotellaceae.Paraprevotella	2.7313			0.0111802
Bacteria.Actinobacteria.unidentified_Actinobacteria.Micrococcales.Intrasporangiaceae	1.64029			-
Bacteria.Firmicutes.Bacilli.Bacillales.Staphylococcaceae	2.00821			0.00059211
Bacteria.Proteobacteria.Gammaproteobacteria.Aeromonadales	3.06434			-
Bacteria.Melainabacteria.unidentified_Melainabacteria.unidentified_Melainabacteria.unidentified_Melainabacteria.unidentified_Melainabacteria	1.46406			-
Bacteria.Proteobacteria.Gammaproteobacteria.unidentified_Gammaproteobacteria.Competibacteraceae	1.28801			-
Bacteria.Firmicutes.Clostridia.Clostridiales.Ruminococcaceae.unidentified_Ruminococcaceae.Clostridium_sp_YIT_12070	0.987104			-
Bacteria.Verrucomicrobia.Verrucomicrobiae.Verrucomicrobiales.Rubritaleaceae.Luteolibacter	1.53104			-
Bacteria.Firmicutes.Erysipelotrichia.Erysipelotrichales.Erysipelotrichaceae.Faecalicoccus	0.986946			-
Bacteria.Actinobacteria	3.68022	mHFB	3.17852	0.0191929
Bacteria.Bacteroidetes.Bacteroidia.Chitinophagales	2.54328			0.0345016
Bacteria	6			-
Bacteria.Firmicutes.Clostridia.Clostridiales.Lachnospiraceae.Blautia.Lachnospiraceae_bacterium_615	4.25504	mHF	4.03799	0.00309559
