# Supplementary material for: Maternal Dietary Betaine Prevents High-Fat Diet-Induced Metabolic Disorders and Gut Microbiota Alterations in Mouse Dams and Offspring From Young to Adult
Source: Front Microbiol. 2022 Apr 5;13:809642. doi: 10.3389/fmicb.2022.809642 (PMC9037091; doi:10.3389/fmicb.2022.809642)
Supplement: Supplementary file 4 [file Table_4.xlsx]

## Sheet: Sheet1
Bacteria.Actinobacteria.unidentified_Actinobacteria.Micrococcales.Micrococcaceae	3.1565			-
Bacteria.Firmicutes.Bacilli.Bacillales.Planococcaceae.Paenisporosarcina	3.14231			-
Bacteria.Firmicutes.Bacilli.Lactobacillales.Streptococcaceae	3.7409			-
Bacteria.Firmicutes.Clostridia.Clostridiales.Eubacteriaceae	1.4061			-
Bacteria.Actinobacteria.unidentified_Actinobacteria.Micrococcales.Intrasporangiaceae.Aquipuribacter	0.987091			-
Bacteria.Firmicutes.Clostridia.Clostridiales.Ruminococcaceae.Hydrogenoanaerobacterium.Selenomonadales_bacterium_Marseille_P2399	0.861988			-
Bacteria.Proteobacteria.Alphaproteobacteria.unidentified_Alphaproteobacteria	2.62166			-
Bacteria.Cyanobacteria.unidentified_Cyanobacteria.unidentified_Cyanobacteria.unidentified_Cyanobacteria.unidentified_Cyanobacteria.Colacium_mucronatum	1.16302			-
Bacteria.Firmicutes.Clostridia.Clostridiales.Eubacteriaceae.Anaerofustis	1.38489			-
Bacteria.Proteobacteria.Gammaproteobacteria.Xanthomonadales.Xanthomonadaceae	2.61019			-
Bacteria.Firmicutes.Clostridia.Clostridiales.Lachnospiraceae.unidentified_Lachnospiraceae.Coprococcus_catus	1.16302			-
Bacteria.Firmicutes.Clostridia.Clostridiales.Lachnospiraceae.Anaerostipes	2.8846			-
Bacteria.Bacteroidetes.Bacteroidia.Bacteroidales.Prevotellaceae.unidentified_Prevotellaceae.Alloprevotella_sp_feline_oral_taxon_309	0.861988			-
Bacteria.Bacteroidetes.Bacteroidia.Cytophagales.Spirosomaceae.Pseudarcicella	1.33912			-
Bacteria.Firmicutes.Clostridia.Clostridiales.unidentified_Clostridiales.Peptoniphilus	2.71932			-
Bacteria.Actinobacteria.unidentified_Actinobacteria.Actinomycetales.Actinomycetaceae.Varibaculum	0.560958			-
Bacteria.Bacteroidetes.Bacteroidia.Bacteroidales.Muribaculaceae.unidentified_Muribaculaceae	2.17374			-
Bacteria.Firmicutes.Clostridia.Clostridiales.unidentified_Clostridiales.Murdochiella	1.73705			-
Bacteria.Firmicutes.Clostridia.Clostridiales.Christensenellaceae.Catabacter.Christensenella_timonensis	1.56102			-
Bacteria.Bacteroidetes.Ignavibacteria.Ignavibacteriales.Ignavibacteriaceae.Ignavibacterium	1.86201			-
Bacteria.Firmicutes.Bacilli.Bacillales.Bacillaceae.Geobacillus	2.29884			-
Bacteria.Actinobacteria.Acidimicrobiia.unidentified_Acidimicrobiia.unidentified_Acidimicrobiia.Ilumatobacter	1.16304			-
Bacteria.Firmicutes.Negativicutes.Selenomonadales.Acidaminococcaceae.Phascolarctobacterium	1.97593			-
Bacteria.Proteobacteria.Alphaproteobacteria.Holosporales.Holosporaceae	1.33915			-
Bacteria.Firmicutes.Negativicutes.Selenomonadales.Veillonellaceae.Dialister.Veillonellaceae_bacterium_DNF00626	1.40606			-
Bacteria.Proteobacteria.Alphaproteobacteria.Rhizobiales.unidentified_Rhizobiales.Phreatobacter	1.51523			-
Bacteria.Bacteroidetes.Bacteroidia.Bacteroidales.Bacteroidaceae.Bacteroides	4.41031			-
Bacteria.Bacteroidetes.Bacteroidia.Bacteroidales.Porphyromonadaceae.Porphyromonas.Porphyromonas_somerae	1.60235			-
Bacteria.Firmicutes.Bacilli.Bacillales.Bacillaceae.Bacillus	1.46405			-
Bacteria.Bacteroidetes.Bacteroidia.Cytophagales.Spirosomaceae	2.07948			-
Bacteria.Actinobacteria.unidentified_Actinobacteria.Corynebacteriales.Corynebacteriaceae.unidentified_Corynebacteriaceae.Corynebacterium_camporealensis	3.02783			-
Bacteria.Bacteroidetes	5.51381			-
Bacteria.Firmicutes.Bacilli.Bacillales.Bacillaceae.Bacillus.Bacillus_marisflavi	1.16303			-
Bacteria.Firmicutes.Clostridia.Clostridiales.unidentified_Clostridiales.Murdochiella.Levyella_massiliensis	1.73705			-
Bacteria.Proteobacteria.Gammaproteobacteria.unidentified_Gammaproteobacteria.Burkholderiaceae.Rhizobacter.Rhizobacter_gummiphilus	0.685909			-
Bacteria.Firmicutes.Bacilli.Lactobacillales.Lactobacillaceae.Lactobacillus.Lactobacillus_reuteri	3.49089	HFB.4	3.21177	0.0212291
Bacteria.Firmicutes.Clostridia.Clostridiales.Ruminococcaceae.Papillibacter	2.86636	HFB.4	3.58055	0.0166798
Bacteria.Firmicutes.Bacilli.Bacillales.Planococcaceae	3.14231			-
Bacteria.Proteobacteria.Gammaproteobacteria.Pseudomonadales.Moraxellaceae	2.93019			-
Bacteria.Bacteroidetes.Bacteroidia.Bacteroidales.Paludibacteraceae.Paludibacter	0.986939			-
Bacteria.Bacteroidetes.Bacteroidia.Bacteroidales.Prevotellaceae.Prevotella.Prevotella_buccalis	1.81623			-
Bacteria.Firmicutes.Bacilli.Lactobacillales.Lactobacillaceae.Lactobacillus	4.04526	HFB.4	3.6559	0.0479546
Bacteria.Firmicutes.Clostridia.Clostridiales.Lachnospiraceae.Agathobacter	2.83047			-
Bacteria.Firmicutes.Clostridia.Clostridiales.Christensenellaceae.Catabacter	1.56102			-
Bacteria.Bacteroidetes.Ignavibacteria.Ignavibacteriales.unidentified_Ignavibacteriales.unidentified_Ignavibacteriales.Ignavibacteria_bacterium_RIFOXYC12_FULL_35_11	1.16303			-
Bacteria.Firmicutes.Clostridia.Clostridiales.Lachnospiraceae.Blautia.Blautia_glucerasea	2.04778			-
Bacteria.Firmicutes.Clostridia.Clostridiales.Lachnospiraceae.Lachnoclostridium.Lachnospiraceae_bacterium_2_1_46FAA	0.861988			-
Bacteria.Firmicutes.Negativicutes.Selenomonadales.Veillonellaceae.Dialister.Dialister_micraerophilus	0.861988			-
Bacteria.Verrucomicrobia.Verrucomicrobiae.Verrucomicrobiales.Akkermansiaceae	5.63546	Ctr.4	5.20705	0.0113767
Bacteria.Firmicutes.Negativicutes.Selenomonadales.Veillonellaceae.Dialister.Dialister_propionicifaciens	2.39981			-
Bacteria.Proteobacteria.Gammaproteobacteria.Alteromonadales.Alteromonadaceae.Rheinheimera.Rheinheimera_soli	2.57382			-
Bacteria.Proteobacteria.Alphaproteobacteria.Sphingomonadales.Sphingomonadaceae.Sphingopyxis	1.90338			-
Bacteria.Proteobacteria.Gammaproteobacteria.unidentified_Gammaproteobacteria.Neisseriaceae	1.6403			-
Bacteria.Proteobacteria.Gammaproteobacteria.unidentified_Gammaproteobacteria	3.57926			-
Bacteria.Deferribacteres.unidentified_Deferribacteres.Deferribacterales	3.01735			-
Bacteria.Cyanobacteria.unidentified_Cyanobacteria.Nostocales.Microcystaceae	0.561034			-
Bacteria.Deinococcus_Thermus.Deinococci	0.686061			-
Bacteria.Spirochaetes.Spirochaetia	1.33919			-
Bacteria.Proteobacteria.Alphaproteobacteria.Caulobacterales.Hyphomonadaceae.unidentified_Hyphomonadaceae	1.33919			-
Bacteria.Acidobacteria.unidentified_Acidobacteria	0.986952			-
Bacteria.Firmicutes.Clostridia.Clostridiales.Lachnospiraceae.Lachnospira	2.76779	HFB.4	3.18048	0.0491328
Bacteria.Firmicutes.Bacilli.Lactobacillales.Carnobacteriaceae	1.33913			-
Bacteria.Proteobacteria.Gammaproteobacteria.Enterobacteriales	5.04632			-
Bacteria.Firmicutes.Erysipelotrichia.Erysipelotrichales.Erysipelotrichaceae.Faecalitalea	2.358			-
Bacteria.Bacteroidetes.Bacteroidia.Flavobacteriales.Flavobacteriaceae	2.09247			-
Bacteria.Proteobacteria.Gammaproteobacteria.Pseudomonadales.Moraxellaceae.Acinetobacter	2.83282			-
Bacteria.Actinobacteria.unidentified_Actinobacteria.Bifidobacteriales.Bifidobacteriaceae	2.70725			-
Bacteria.Proteobacteria.Gammaproteobacteria.unidentified_Gammaproteobacteria.Rhodocyclaceae.Dechloromonas	1.67491			-
Bacteria.Actinobacteria.unidentified_Actinobacteria.Micrococcales.Microbacteriaceae	3.18527			-
Bacteria.Actinobacteria.Thermoleophilia.Solirubrobacterales.Solirubrobacteraceae	1.28812			-
Bacteria.Firmicutes.Clostridia.Clostridiales.Lachnospiraceae.Agathobacter.Eubacterium_ramulus	1.33911			-
Bacteria.Proteobacteria.Alphaproteobacteria.Rhizobiales	3.76427			-
Bacteria.Actinobacteria.unidentified_Actinobacteria.Corynebacteriales.Corynebacteriaceae.unidentified_Corynebacteriaceae	3.17691			-
Bacteria.Proteobacteria.Alphaproteobacteria.Rhizobiales.unidentified_Rhizobiales.Devosia	2.28799			-
Bacteria.Proteobacteria.Deltaproteobacteria.Desulfovibrionales	4.42678			-
Bacteria.Firmicutes.Clostridia.Clostridiales.Ruminococcaceae.unidentified_Ruminococcaceae	4.27809			-
Bacteria.Firmicutes.Clostridia.Clostridiales.unidentified_Clostridiales.Peptoniphilus.Peptoniphilus_lacrimalis	2.21417			-
Bacteria.Gemmatimonadetes.unidentified_Gemmatimonadetes	1.16303			-
Bacteria.Gemmatimonadetes.unidentified_Gemmatimonadetes.Gemmatimonadales	1.16303			-
Bacteria.Actinobacteria.unidentified_Actinobacteria.Streptomycetales	1.16303			-
Bacteria.Proteobacteria.Gammaproteobacteria.unidentified_Gammaproteobacteria.Rhodocyclaceae.Denitratisoma	1.16302			-
Bacteria.Firmicutes.Erysipelotrichia.Erysipelotrichales.Erysipelotrichaceae.Holdemanella	0.861988			-
Bacteria.Bacteroidetes.Bacteroidia.Chitinophagales.Chitinophagaceae	2.14076			-
Bacteria.Proteobacteria.Gammaproteobacteria.Thiotrichales	0.686061			-
Bacteria.Deinococcus_Thermus.Deinococci.Deinococcales.Deinococcaceae.Deinococcus	0.686061			-
Bacteria.Cyanobacteria	2.78108			-
Bacteria.Proteobacteria.Gammaproteobacteria.Enterobacteriales.Enterobacteriaceae.Serratia.Serratia_marcescens	2.04779			-
Bacteria.Melainabacteria.unidentified_Melainabacteria.unidentified_Melainabacteria.unidentified_Melainabacteria.unidentified_Melainabacteria.Clostridium_sp_K4410MGS_306	1.38489			-
Bacteria.Actinobacteria.unidentified_Actinobacteria.Micrococcales.Micrococcaceae.Rothia	3.10914			-
Bacteria.Actinobacteria.unidentified_Actinobacteria.unidentified_Actinobacteria.unidentified_Actinobacteria.unidentified_Actinobacteria.bacterium_rJ7	1.92272			-
Bacteria.Bacteroidetes.Bacteroidia.Bacteroidales.Rikenellaceae.Alistipes.Tidjanibacter_massiliensis	2.29882			-
Bacteria.Firmicutes.Erysipelotrichia.Erysipelotrichales.Erysipelotrichaceae.Turicibacter	2.23002			-
Bacteria.Firmicutes.Clostridia.Clostridiales.Lachnospiraceae.unidentified_Lachnospiraceae.Lachnospiraceae_bacterium_A2	1.46423			-
Bacteria.Actinobacteria.Acidimicrobiia.unidentified_Acidimicrobiia	1.38489			-
Bacteria.Proteobacteria.Alphaproteobacteria.Rhodobacterales.Rhodobacteraceae.Rubellimicrobium	0.685909			-
Bacteria.Actinobacteria.Coriobacteriia.Coriobacteriales.Eggerthellaceae.unidentified_Eggerthellaceae	1.03808			-
Bacteria.Proteobacteria.Gammaproteobacteria.Xanthomonadales	2.64015			-
Bacteria.Actinobacteria.unidentified_Actinobacteria.unidentified_Actinobacteria.unidentified_Actinobacteria	1.92272			-
Bacteria.Firmicutes.Clostridia.Clostridiales.Lachnospiraceae.unidentified_Lachnospiraceae._Ruminococcus__gnavus	3.52713			-
Bacteria.Bacteroidetes.Bacteroidia.Bacteroidales.Prevotellaceae.Prevotella.Prevotella_disiens	2.81138			-
Bacteria.Verrucomicrobia.Verrucomicrobiae.Verrucomicrobiales.Rubritaleaceae	1.83204			-
Bacteria.Proteobacteria.Gammaproteobacteria.Thiotrichales.Thiotrichaceae.Thiothrix.Thiothrix_eikelboomii	0.686061			-
Bacteria.Firmicutes.Erysipelotrichia.Erysipelotrichales.Erysipelotrichaceae	3.94513	HF.4	3.47983	0.0185019
Bacteria.Firmicutes.Erysipelotrichia.Erysipelotrichales.Erysipelotrichaceae.unidentified_Erysipelotrichaceae.bacterium_LF_3	1.56096			-
Bacteria.Firmicutes.Clostridia.Clostridiales.Lachnospiraceae.Fusicatenibacter	2.18421			-
Bacteria.Proteobacteria.Gammaproteobacteria.unidentified_Gammaproteobacteria.Burkholderiaceae	3.54007			-
Bacteria.Bacteroidetes.Bacteroidia.Bacteroidales.Prevotellaceae.Prevotella.Prevotella_timonensis	2.5152			-
Bacteria.Firmicutes.Clostridia.Clostridiales.Ruminococcaceae.Intestinimonas	4.03784			-
Bacteria.Actinobacteria.Coriobacteriia.Coriobacteriales.Eggerthellaceae.Paraeggerthella	0.861988			-
Bacteria.Firmicutes.Clostridia.Clostridiales.Ruminococcaceae.Oscillibacter	4.35016			-
Bacteria.Fusobacteria.Fusobacteriia.Fusobacteriales.Fusobacteriaceae	2.02336			-
Bacteria.Bacteroidetes.Bacteroidia.Bacteroidales.Rikenellaceae	3.92555			-
Bacteria.unidentified_Bacteria.unidentified_Bacteria.Campylobacterales.unidentified_Campylobacterales.Arcobacter.Arcobacter_sp_L	2.16306			-
Bacteria.Proteobacteria.Gammaproteobacteria.Pseudomonadales.Pseudomonadaceae	2.55662			-
Bacteria.Tenericutes.Mollicutes.Mycoplasmatales	3.17481			0.0186679
Bacteria.Proteobacteria.Gammaproteobacteria.Pseudomonadales.Pseudomonadaceae.Pseudomonas	2.55662			-
Bacteria.Proteobacteria.Gammaproteobacteria.unidentified_Gammaproteobacteria.Burkholderiaceae.Limnobacter	1.33911			-
Bacteria.Actinobacteria.unidentified_Actinobacteria.unidentified_Actinobacteria.unidentified_Actinobacteria.unidentified_Actinobacteria	1.92272			-
Bacteria.Fusobacteria.Fusobacteriia.Fusobacteriales.Fusobacteriaceae.Fusobacterium.Fusobacterium_mortiferum	1.16302			-
Bacteria.Elusimicrobia.unidentified_Elusimicrobia.Elusimicrobiales.Elusimicrobiaceae	0.986965			-
Bacteria.Firmicutes.Erysipelotrichia.Erysipelotrichales.Erysipelotrichaceae.Candidatus_Stoquefichus	2.02339			-
Bacteria.Proteobacteria.Gammaproteobacteria.unidentified_Gammaproteobacteria.Competibacteraceae.Candidatus_Competibacter	1.38488			-
Bacteria.Proteobacteria.Alphaproteobacteria.Sphingomonadales.Sphingomonadaceae.Porphyrobacter	1.97594			-
Bacteria.Firmicutes.Negativicutes.Selenomonadales.Veillonellaceae.Veillonella	0.686112			-
Bacteria.Bacteroidetes.Bacteroidia.Cytophagales.Microscillaceae.unidentified_Microscillaceae	1.81623			-
Bacteria.Firmicutes.Clostridia.Clostridiales.Ruminococcaceae.unidentified_Ruminococcaceae.Oscillibacter_sp_ER4	1.40606			-
Bacteria.Bacteroidetes.Bacteroidia.Sphingobacteriales.Sphingobacteriaceae.Solitalea	0.986939			-
Bacteria.Proteobacteria.Gammaproteobacteria.unidentified_Gammaproteobacteria.Chromobacteriaceae	1.40609			-
Bacteria.Proteobacteria.Gammaproteobacteria.Xanthomonadales.Xanthomonadaceae.Arenimonas	2.52945			-
Bacteria.Proteobacteria.Alphaproteobacteria.unidentified_Alphaproteobacteria.Acetobacteraceae	1.64014			-
Bacteria.Elusimicrobia.unidentified_Elusimicrobia.Elusimicrobiales.Elusimicrobiaceae.Elusimicrobium	0.986965			-
Bacteria.Firmicutes.Clostridia.Clostridiales.Lachnospiraceae.unidentified_Lachnospiraceae.Clostridiales_bacterium_CIEAF_020	2.9716			-
Bacteria.Actinobacteria.Coriobacteriia.Coriobacteriales.Eggerthellaceae.Parvibacter	2.11739			-
Bacteria.unidentified_Bacteria.unidentified_Bacteria.Campylobacterales	4.17109	HFB.4	3.72061	0.0139835
Bacteria.Firmicutes.Bacilli.Lactobacillales.Streptococcaceae.Streptococcus	3.7409			-
Bacteria.Fusobacteria.Fusobacteriia.Fusobacteriales.Leptotrichiaceae	2.68611			-
Bacteria.Actinobacteria.Thermoleophilia.Solirubrobacterales.Solirubrobacteraceae.Parviterribacter	1.28812			-
Bacteria.Bacteroidetes.Ignavibacteria.Ignavibacteriales	1.94119			-
Bacteria.Cyanobacteria.unidentified_Cyanobacteria.unidentified_Cyanobacteria	2.69769			-
Bacteria.Firmicutes.Clostridia.Clostridiales.Lachnospiraceae.unidentified_Lachnospiraceae.Clostridium_sp_Culture_27	3.21998			-
Bacteria.Firmicutes.Clostridia.Clostridiales.unidentified_Clostridiales.Anaerococcus	2.18421			-
Bacteria.Actinobacteria.Acidimicrobiia.unidentified_Acidimicrobiia.unidentified_Acidimicrobiia.unidentified_Acidimicrobiia	0.986965			-
Bacteria.Proteobacteria.Deltaproteobacteria.Syntrophobacterales	0.685909			-
Bacteria.Bacteroidetes.Bacteroidia.Bacteroidales.Tannerellaceae.Parabacteroides.Parabacteroides_merdae	1.79142			-
Bacteria.Firmicutes.Clostridia.Clostridiales.Ruminococcaceae.Negativibacillus	1.9164			-
Bacteria.Proteobacteria.Gammaproteobacteria.Pseudomonadales.Moraxellaceae.Acinetobacter.Acinetobacter_bohemicus	2.13307			-
Bacteria.Firmicutes.Negativicutes.Selenomonadales.Veillonellaceae.Allisonella	0.861988			-
Bacteria.Proteobacteria.Gammaproteobacteria.Enterobacteriales.Enterobacteriaceae.unidentified_Enterobacteriaceae.Escherichia_coli	5.04543			-
Bacteria.Proteobacteria.Gammaproteobacteria.Xanthomonadales.Xanthomonadaceae.Pseudoxanthomonas.Pseudoxanthomonas_taiwanensis	1.6749			-
Bacteria.Proteobacteria.Gammaproteobacteria.Vibrionales.Vibrionaceae.Vibrio	1.60235			-
Bacteria.Firmicutes.Bacilli.Lactobacillales.Streptococcaceae.Lactococcus.Lactococcus_lactis	1.58915			-
Bacteria.Fusobacteria.Fusobacteriia.Fusobacteriales.Leptotrichiaceae.Sneathia.Sneathia_amnii	2.68611			-
Bacteria.Verrucomicrobia.Verrucomicrobiae.Chthoniobacterales.Chthoniobacteraceae.Chthoniobacter	1.16303			-
Bacteria.Bacteroidetes.Bacteroidia.Chitinophagales.Chitinophagaceae.unidentified_Chitinophagaceae	1.03809			-
Bacteria.Proteobacteria.Gammaproteobacteria.Pseudomonadales	3.08342			-
Bacteria.Firmicutes.Bacilli.Lactobacillales.Lactobacillaceae.Lactobacillus.Lactobacillus_intestinalis	2.30915			-
Bacteria.Spirochaetes.Spirochaetia.Spirochaetales.Spirochaetaceae	1.33919			-
Bacteria.Actinobacteria.unidentified_Actinobacteria.Bifidobacteriales.Bifidobacteriaceae.Alloscardovia	1.03808			-
Bacteria.Proteobacteria.Alphaproteobacteria.Rhodobacterales.Rhodobacteraceae.Defluviimonas	1.28808			-
Bacteria.Cyanobacteria.unidentified_Cyanobacteria	2.78108			-
Bacteria.Actinobacteria.Coriobacteriia.Coriobacteriales.Eggerthellaceae.Adlercreutzia	1.98697			-
Bacteria.unidentified_Bacteria.unidentified_Bacteria.Campylobacterales.Campylobacteraceae.Campylobacter.Campylobacter_hominis	2.05232			-
Bacteria.Firmicutes.Clostridia.Clostridiales.Lachnospiraceae.unidentified_Lachnospiraceae.Coprococcus_eutactus	0.861988			-
Bacteria.Firmicutes.Clostridia.Clostridiales.Lachnospiraceae.Dorea	3.15141			-
Bacteria.Proteobacteria.Gammaproteobacteria.unidentified_Gammaproteobacteria.Burkholderiaceae.Noviherbaspirillum	2.32439			-
Bacteria.Firmicutes.Clostridia.Clostridiales.Defluviitaleaceae	2.50549			-
Bacteria.Firmicutes.Clostridia.Clostridiales.Ruminococcaceae	5.22901			-
Bacteria.Proteobacteria.Alphaproteobacteria.Rickettsiales.Rickettsiaceae	1.28798			-
Bacteria.Firmicutes.Clostridia.Clostridiales.Christensenellaceae	2.93391	HFB.4	3.24747	0.00241037
Bacteria.Proteobacteria.Gammaproteobacteria.Aeromonadales.Aeromonadaceae.Aeromonas	3.12685			-
Bacteria.Firmicutes.Bacilli.Lactobacillales.Carnobacteriaceae.Granulicatella	0.861988			-
Bacteria.Firmicutes.Negativicutes.Selenomonadales.Veillonellaceae.Quinella	1.46409			-
Bacteria.unidentified_Bacteria.unidentified_Bacteria.Campylobacterales.Campylobacteraceae.Campylobacter	2.74565			-
Bacteria.unidentified_Bacteria.unidentified_Bacteria.Campylobacterales.Helicobacteraceae.Helicobacter.Helicobacter_sp_MIT_01_6451	2.66476			-
Bacteria.Proteobacteria.Gammaproteobacteria.unidentified_Gammaproteobacteria.Burkholderiaceae.Diaphorobacter	1.88318			-
Bacteria.Firmicutes.Clostridia.Clostridiales.Lachnospiraceae.unidentified_Lachnospiraceae.Clostridium_sp_ASF356	3.37321	HFB.4	3.37294	0.00390357
Bacteria.unidentified_Bacteria.unidentified_Bacteria.unidentified_Bacteria.unidentified_Bacteria	3.33184			-
Bacteria.Proteobacteria.Gammaproteobacteria.unidentified_Gammaproteobacteria.Burkholderiaceae.unidentified_Burkholderiaceae.Burkholderiales_bacterium_X4	1.16304			-
Bacteria.Firmicutes.Clostridia.Clostridiales.unidentified_Clostridiales.Anaerococcus.Anaerococcus_mediterraneensis	2.09244			-
Bacteria.Proteobacteria.Alphaproteobacteria.Rhizobiales.unidentified_Rhizobiales	2.35337			-
Bacteria.Bacteroidetes.Bacteroidia.Bacteroidales.Marinilabiliaceae	0.861988			-
Bacteria.Proteobacteria.Gammaproteobacteria.Pasteurellales.Pasteurellaceae.Haemophilus.Haemophilus_parainfluenzae	0.861988			-
Bacteria.Firmicutes.Negativicutes.Selenomonadales.Veillonellaceae.Megamonas	1.88318			-
Bacteria.Proteobacteria.Gammaproteobacteria.Vibrionales	1.60235			-
Bacteria.Actinobacteria.unidentified_Actinobacteria.Corynebacteriales.Nocardiaceae	1.03808			-
Bacteria.Firmicutes.Clostridia.Clostridiales.Lachnospiraceae.Acetatifactor	3.05886			-
Bacteria.Bacteroidetes.Bacteroidia.Chitinophagales.Saprospiraceae.Candidatus_Aquirestis	2.21419			-
Bacteria.Firmicutes.Bacilli.Lactobacillales.Streptococcaceae.Streptococcus.Streptococcus_azizii	0.561034			-
Bacteria.Firmicutes.Bacilli.Bacillales.Bacillaceae	2.33926			-
Bacteria.Firmicutes.Clostridia.Clostridiales.Peptococcaceae.Peptococcus	2.76155			-
Bacteria.Actinobacteria.Thermoleophilia.Gaiellales.Gaiellaceae.Gaiella	0.685909			-
Bacteria.Cyanobacteria.unidentified_Cyanobacteria.unidentified_Cyanobacteria.Pseudanabaenaceae.unidentified_Pseudanabaenaceae	0.560958			-
Bacteria.Firmicutes.Clostridia.Clostridiales.Ruminococcaceae.unidentified_Ruminococcaceae.iron_reducing_bacterium_enrichment_culture_clone_HN_HFO10	1.94125			-
Bacteria.Acidobacteria.unidentified_Acidobacteria.unidentified_Acidobacteria.unidentified_Acidobacteria	0.986952			-
Bacteria.Proteobacteria.Alphaproteobacteria.Rhizobiales.unidentified_Rhizobiales.Pleomorphomonas	0.987091			-
Bacteria.Actinobacteria.unidentified_Actinobacteria.Actinomycetales	0.560958			-
Bacteria.Firmicutes.Clostridia.Clostridiales.Ruminococcaceae.unidentified_Ruminococcaceae.Ruminococcus_flavefaciens	1.16304			-
Bacteria.Bacteroidetes.Bacteroidia.Chitinophagales.Saprospiraceae	2.36032			-
Bacteria.Proteobacteria.Gammaproteobacteria.unidentified_Gammaproteobacteria.Chromobacteriaceae.Vogesella	1.40609			-
Bacteria.Proteobacteria.Gammaproteobacteria.Oceanospirillales.Halomonadaceae	1.16302			-
Bacteria.Proteobacteria.Gammaproteobacteria.Pseudomonadales.Moraxellaceae.Acinetobacter.Acinetobacter_lwoffii	1.89009			-
Bacteria.Actinobacteria.unidentified_Actinobacteria.Corynebacteriales.Corynebacteriaceae	3.29576			-
Bacteria.Firmicutes.Clostridia.Clostridiales.Ruminococcaceae.unidentified_Ruminococcaceae.Ruminococcaceae_bacterium_Marseille_P3738	1.46406			-
Bacteria.Actinobacteria.unidentified_Actinobacteria	3.87421			-
Bacteria.Actinobacteria.unidentified_Actinobacteria.Micrococcales.Dermatophilaceae	0.987091			-
Bacteria.Proteobacteria.Gammaproteobacteria.unidentified_Gammaproteobacteria.Burkholderiaceae.Parasutterella.Burkholderiales_bacterium_YL45	2.80319			-
Bacteria.Firmicutes.Clostridia.Clostridiales.Peptostreptococcaceae.Clostridioides.Clostridioides_difficile	1.40606			-
Bacteria.Chloroflexi.Anaerolineae.Caldilineales.Caldilineaceae	1.16306			-
Bacteria.Actinobacteria.unidentified_Actinobacteria.Micrococcales.Microbacteriaceae.Aurantimicrobium	2.16306			-
Bacteria.Bacteroidetes.Bacteroidia.Chitinophagales.Chitinophagaceae.Dinghuibacter	1.64014			-
Bacteria.Proteobacteria.Gammaproteobacteria.Pseudomonadales.Moraxellaceae.Psychrobacter	1.16303			-
Bacteria.Cyanobacteria.unidentified_Cyanobacteria.Nostocales	0.561034			-
Bacteria.Bacteroidetes.Bacteroidia.Bacteroidales.Rikenellaceae.Alistipes.Alistipes_sp_N15MGS_157	1.28801			-
Bacteria.Firmicutes.Clostridia.Clostridiales.Peptostreptococcaceae	2.79143	HFB.4	3.46684	0.0211283
Bacteria.Firmicutes.Clostridia.Clostridiales.Lachnospiraceae.Dorea.Dorea_formicigenerans	2.67158			-
Bacteria.Bacteroidetes.Bacteroidia.Cytophagales.Microscillaceae.unidentified_Microscillaceae.bacterium_TG141	1.81623			-
Bacteria.Firmicutes.Clostridia.Clostridiales.Lachnospiraceae.Lachnoclostridium._Clostridium__symbiosum	1.86202			-
Bacteria.Cyanobacteria.unidentified_Cyanobacteria.unidentified_Cyanobacteria.unidentified_Cyanobacteria.unidentified_Cyanobacteria.Tetraselmis_sp_CCMP_881	1.16303			-
Bacteria.Firmicutes.Erysipelotrichia.Erysipelotrichales.Erysipelotrichaceae.Faecalibaculum	3.14076			-
Bacteria.Firmicutes.Clostridia.Clostridiales.Ruminococcaceae.unidentified_Ruminococcaceae.Clostridium_phoceensis	0.861988			-
Bacteria.Proteobacteria.Gammaproteobacteria.unidentified_Gammaproteobacteria.Burkholderiaceae.Polynucleobacter.Polynucleobacter_cosmopolitanus	1.53101			-
Bacteria.Bacteroidetes.Bacteroidia.Chitinophagales.Saprospiraceae.unidentified_Saprospiraceae.Ephemera_danica	1.16302			-
Bacteria.Bacteroidetes.Bacteroidia.Bacteroidales.Paludibacteraceae	0.986939			-
Bacteria.Bacteroidetes.Bacteroidia.Bacteroidales.Prevotellaceae.unidentified_Prevotellaceae.Prevotella_bergensis	0.861988			-
Bacteria.Bacteroidetes.Bacteroidia.Bacteroidales.Bacteroidaceae.Bacteroides.Bacteroides_caccae	2.65086			-
Bacteria.Firmicutes.Bacilli.Bacillales.Staphylococcaceae.Staphylococcus.Staphylococcus_lentus	2.17732			-
Bacteria.Deferribacteres	3.01735			-
Bacteria.Chloroflexi.Anaerolineae.Caldilineales	1.16306			-
Bacteria.Proteobacteria.Gammaproteobacteria.Cellvibrionales.Halieaceae	1.46407			-
Bacteria.Firmicutes.Bacilli.Lactobacillales.Aerococcaceae	1.72744			-
Bacteria.Actinobacteria.unidentified_Actinobacteria.Micrococcales.Microbacteriaceae.Microbacterium	2.35335			-
Bacteria.Proteobacteria.Alphaproteobacteria.Caulobacterales.Hyphomonadaceae.Hyphomonas	1.70714			-
Bacteria.Cyanobacteria.unidentified_Cyanobacteria.unidentified_Cyanobacteria.unidentified_Cyanobacteria.unidentified_Cyanobacteria.Leptolyngbya_sp_LEGE_07312	1.03813			-
Bacteria.Proteobacteria.Deltaproteobacteria.Syntrophobacterales.Syntrophobacteraceae	0.560958			-
Bacteria.Firmicutes.Clostridia.Clostridiales.Lachnospiraceae.unidentified_Lachnospiraceae.Lachnospiraceae_bacterium_DW67	2.65915			-
Bacteria.unidentified_Bacteria.unidentified_Bacteria.Campylobacterales.Campylobacteraceae.Campylobacter.Campylobacter_ureolyticus	2.63284			-
Bacteria.Firmicutes.Clostridia.Clostridiales.Lachnospiraceae.Moryella.Moryella_indoligenes	2.02336			-
Bacteria.Proteobacteria	5.16374			-
Bacteria.Cyanobacteria.unidentified_Cyanobacteria.Nostocales.Microcystaceae.unidentified_Microcystaceae	0.561034			-
Bacteria.Bacteroidetes.Bacteroidia.Bacteroidales.Bacteroidaceae.Bacteroides.Bacteroides_massiliensis	0.560958			-
Bacteria.Firmicutes.Clostridia.Clostridiales.Lachnospiraceae.Roseburia.Eubacterium_plexicaudatum	1.90342			-
Bacteria.Firmicutes.Erysipelotrichia.Erysipelotrichales.Erysipelotrichaceae.Erysipelatoclostridium	3.76701			-
Bacteria.Bacteroidetes.Bacteroidia.Bacteroidales.Tannerellaceae.Parabacteroides.Parabacteroides_distasonis	3.28579			-
Bacteria.Proteobacteria.Alphaproteobacteria.Rhizobiales.Beijerinckiaceae.Methylocella	1.16314			-
Bacteria.Chloroflexi.Chloroflexia.Chloroflexales.Roseiflexaceae.Roseiflexus	1.6749			-
Bacteria.Proteobacteria.Alphaproteobacteria.Rhizobiales.Rhizobiaceae	3.72293			-
Bacteria.Proteobacteria.Alphaproteobacteria.Rhodobacterales	2.90733			-
Bacteria.Actinobacteria.unidentified_Actinobacteria.Micrococcales.Intrasporangiaceae.Ornithinicoccus	1.58915			-
Bacteria.Firmicutes.Clostridia.Clostridiales.Lachnospiraceae.Butyrivibrio	1.25993			-
Bacteria.Proteobacteria.Gammaproteobacteria.Pseudomonadales.Moraxellaceae.Acinetobacter.Acinetobacter_guillouiae	2.00813			-
Bacteria.Proteobacteria.Gammaproteobacteria.unidentified_Gammaproteobacteria.Burkholderiaceae.Leptothrix	1.56096			-
Bacteria.Bacteroidetes.Bacteroidia.Chitinophagales.Chitinophagaceae.unidentified_Chitinophagaceae.Terrimonas_sp_16_45A	1.03809			-
Bacteria.Bacteroidetes.Bacteroidia.Cytophagales.Spirosomaceae.Lacihabitans	1.56096			-
Bacteria.Bacteroidetes.Bacteroidia.Bacteroidales.Tannerellaceae.Parabacteroides.Parabacteroides_goldsteinii	2.99127	Ctr.4	3.36463	0.00182871
Bacteria.Actinobacteria.Coriobacteriia.Coriobacteriales.Atopobiaceae.Atopobium.Atopobium_vaginae	2.29885			-
Bacteria.Bacteroidetes.Bacteroidia.Bacteroidales.Rikenellaceae.Alistipes.Alistipes_indistinctus	1.68596	HF.4	4.00102	0.00934445
Bacteria.Proteobacteria.Deltaproteobacteria.Bradymonadales	0.861988			-
Bacteria.Proteobacteria.Gammaproteobacteria.Pasteurellales.Pasteurellaceae.Haemophilus	0.861988			-
Bacteria.Proteobacteria.Alphaproteobacteria.Rhizobiales.unidentified_Rhizobiales.unidentified_Rhizobiales.alpha_proteobacterium_A0839	0.862026			-
Bacteria.Bacteroidetes.Bacteroidia.Sphingobacteriales.Sphingobacteriaceae.Pedobacter	2.77845			-
Bacteria.Proteobacteria.Gammaproteobacteria.unidentified_Gammaproteobacteria.Hydrogenophilaceae.Thiobacillus	1.16302			-
Bacteria.Bacteroidetes.Bacteroidia.Sphingobacteriales	2.83048			-
Bacteria.Proteobacteria.Gammaproteobacteria.unidentified_Gammaproteobacteria.Burkholderiaceae.Kerstersia	2.41226			-
Bacteria.Proteobacteria.Gammaproteobacteria.Aeromonadales.Aeromonadaceae.Aeromonas.Aeromonas_sobria	3.1221			-
Bacteria.Firmicutes.Clostridia.Clostridiales.unidentified_Clostridiales.Anaerococcus.Anaerococcus_vaginalis	1.46405			-
Bacteria.Proteobacteria.Gammaproteobacteria.Pseudomonadales.Moraxellaceae.Psychrobacter.Psychrobacter_alimentarius	1.16303			-
Bacteria.Proteobacteria.Gammaproteobacteria.Cellvibrionales.Spongiibacteraceae	1.25993			-
Bacteria.Actinobacteria.unidentified_Actinobacteria.Micrococcales	3.57425			-
Bacteria.Proteobacteria.Alphaproteobacteria.Rhizobiales.unidentified_Rhizobiales.Ancalomicrobium	0.560996			-
Bacteria.Actinobacteria.unidentified_Actinobacteria.Corynebacteriales.Dietziaceae	1.16302			-
Bacteria.Firmicutes.Clostridia.Clostridiales.Peptostreptococcaceae.Romboutsia	2.66479	HFB.4	3.70102	0.0474718
Bacteria.Firmicutes.Clostridia.Clostridiales.Lachnospiraceae.Lachnoclostridium.Dorea_sp_5_2	3.49422			-
Bacteria.Verrucomicrobia.Verrucomicrobiae.Chthoniobacterales.unidentified_Chthoniobacterales	0.862026			-
Bacteria.Proteobacteria.Alphaproteobacteria.Holosporales	1.33915			-
Bacteria.Proteobacteria.Alphaproteobacteria.Rhizobiales.unidentified_Rhizobiales.Nordella	0.986965			-
Bacteria.Bacteroidetes.Bacteroidia.Bacteroidales.Bacteroidaceae.Bacteroides.Bacteroides_fragilis	2.00812			-
Bacteria.Spirochaetes	1.33919			-
Bacteria.Bacteroidetes.Bacteroidia.Sphingobacteriales.Sphingobacteriaceae.Pedobacter.Sphingomonas_sp_BAC84	2.03808			-
Bacteria.Proteobacteria.Deltaproteobacteria.Desulfarculales.Desulfarculaceae	1.64017			-
Bacteria.Bacteroidetes.Bacteroidia.Flavobacteriales.Cryomorphaceae	1.03812			-
Bacteria.Firmicutes.Clostridia.Clostridiales.Lachnospiraceae.unidentified_Lachnospiraceae.Clostridium_sp_Clone_17	3.31764			-
Bacteria.Deinococcus_Thermus	0.686061			-
Bacteria.Firmicutes.Negativicutes.Selenomonadales.Acidaminococcaceae	1.97593			-
Bacteria.Firmicutes.Clostridia.Clostridiales.Lachnospiraceae.Roseburia	3.47954			-
Bacteria.Proteobacteria.Alphaproteobacteria.Rhodobacterales.Rhodobacteraceae	2.90733			-
Bacteria.Verrucomicrobia.Verrucomicrobiae.Verrucomicrobiales.Verrucomicrobiaceae.Prosthecobacter	1.03808			-
Bacteria.Actinobacteria.Thermoleophilia.Solirubrobacterales	1.28812			-
Bacteria.Melainabacteria.unidentified_Melainabacteria.unidentified_Melainabacteria.unidentified_Melainabacteria	1.38489			-
Bacteria.Firmicutes.Erysipelotrichia.Erysipelotrichales.Erysipelotrichaceae.Ileibacterium	2.11732			-
Bacteria.Firmicutes.Clostridia.Clostridiales.Ruminococcaceae.Hydrogenoanaerobacterium	1.25994			-
Bacteria.Actinobacteria.unidentified_Actinobacteria.Corynebacteriales.Corynebacteriaceae.unidentified_Corynebacteriaceae.Corynebacterium_lipophiloflavum	1.5152			-
Bacteria.Firmicutes.Clostridia.Clostridiales.Ruminococcaceae.unidentified_Ruminococcaceae.rumen_bacterium_NK4A214	1.03808			-
Bacteria.Actinobacteria.unidentified_Actinobacteria.Corynebacteriales.Dietziaceae.Dietzia	1.16302			-
Bacteria.Proteobacteria.Alphaproteobacteria.Rhizobiales.Beijerinckiaceae	2.45679			-
Bacteria.Bacteroidetes.Bacteroidia.Bacteroidales.Prevotellaceae.unidentified_Prevotellaceae.Prevotella_colorans	2.12916			-
Bacteria.Actinobacteria.Acidimicrobiia	1.76511			-
Bacteria.Latescibacteria	0.986939			-
Bacteria.Firmicutes.Clostridia.Clostridiales.Lachnospiraceae.unidentified_Lachnospiraceae	4.70166			-
Bacteria.Proteobacteria.Alphaproteobacteria.Caulobacterales.Caulobacteraceae.Caulobacter	1.90341			-
Bacteria.Proteobacteria.Alphaproteobacteria.Rhodobacterales.Rhodobacteraceae.Loktanella	0.560958			-
Bacteria.Firmicutes.Bacilli.Lactobacillales.Streptococcaceae.Streptococcus.Streptococcus_salivarius_subsp_thermophilus	2.2934			-
Bacteria.Firmicutes.Clostridia.Clostridiales.Ruminococcaceae.Butyricicoccus	3.70923			-
Bacteria.Firmicutes.Clostridia.Clostridiales.Ruminococcaceae.unidentified_Ruminococcaceae._Clostridium__papyrosolvens	3.39018			-
Bacteria.Actinobacteria.Nitriliruptoria.Nitriliruptorales	0.861988			-
Bacteria.Melainabacteria.unidentified_Melainabacteria	1.38489			-
Bacteria.Firmicutes.Clostridia.Clostridiales.Lachnospiraceae.Moryella	2.41829			-
Bacteria.Proteobacteria.Alphaproteobacteria.Caulobacterales.Caulobacteraceae	2.97261			-
Bacteria.Proteobacteria.Gammaproteobacteria.Pseudomonadales.Moraxellaceae.Acinetobacter.Acinetobacter_johnsonii	2.59036			-
Bacteria.Proteobacteria.Alphaproteobacteria.Sphingomonadales.Sphingomonadaceae.Sphingomonas.Sphingomonas_kaistensis	2.9842			-
Bacteria.Firmicutes.Negativicutes	3.15441			-
Bacteria.Deinococcus_Thermus.Deinococci.Deinococcales.Deinococcaceae	0.686061			-
Bacteria.Proteobacteria.Gammaproteobacteria.unidentified_Gammaproteobacteria.Rhodocyclaceae	2.17375			-
Bacteria.Cyanobacteria.unidentified_Cyanobacteria.Nostocales.Microcystaceae.unidentified_Microcystaceae.Microcystis_aeruginosa	0.561034			-
Bacteria.Bacteroidetes.Bacteroidia.Bacteroidales.Prevotellaceae.Alloprevotella	4.04406			-
Bacteria.Firmicutes.Clostridia.Clostridiales.unidentified_Clostridiales.Parvimonas	1.03808			-
Bacteria.Actinobacteria.Thermoleophilia.Gaiellales.Gaiellaceae	0.685909			-
Bacteria.Armatimonadetes	1.33916			-
Bacteria.Firmicutes	5.63604			-
Bacteria.Verrucomicrobia.Verrucomicrobiae.Chthoniobacterales.unidentified_Chthoniobacterales.Terrimicrobium	0.862026			-
Bacteria.Firmicutes.Clostridia.Clostridiales.Lachnospiraceae.Blautia	4.49497	HFB.4	4.02333	0.0379748
Bacteria.Melainabacteria.unidentified_Melainabacteria.unidentified_Melainabacteria	1.38489			-
Bacteria.Proteobacteria.Alphaproteobacteria.unidentified_Alphaproteobacteria.unidentified_Alphaproteobacteria.Elstera	1.28797			-
Bacteria.unidentified_Bacteria.unidentified_Bacteria.Campylobacterales.Helicobacteraceae.Helicobacter.Helicobacter_hepaticus	3.05654	HFB.4	3.09528	0.00308578
Bacteria.Firmicutes.Negativicutes.Selenomonadales.Veillonellaceae.Dialister	2.61786			-
Bacteria.Proteobacteria.Gammaproteobacteria.unidentified_Gammaproteobacteria.Burkholderiaceae.unidentified_Burkholderiaceae	1.46406			-
Bacteria.Proteobacteria.Alphaproteobacteria.Caulobacterales	3.00504			-
Bacteria.Proteobacteria.Gammaproteobacteria.Chromatiales.Chromatiaceae	0.685947			-
Bacteria.Actinobacteria.unidentified_Actinobacteria.Propionibacteriales.Propionibacteriaceae	3.00656			-
Bacteria.Bacteroidetes.Bacteroidia.Bacteroidales.Barnesiellaceae	1.90338			-
Bacteria.Firmicutes.Clostridia.Clostridiales.Lachnospiraceae	5.41633			-
Bacteria.Bacteroidetes.Bacteroidia.Bacteroidales.Muribaculaceae.Muribaculum	3.72685			-
Bacteria.Bacteroidetes.Bacteroidia.Bacteroidales.Bacteroidaceae.Bacteroides.Bacteroides_eggerthii	2.64374			-
Bacteria.Firmicutes.Erysipelotrichia.Erysipelotrichales.Erysipelotrichaceae.unidentified_Erysipelotrichaceae	1.56096			-
Bacteria.Proteobacteria.Gammaproteobacteria.Pasteurellales	0.861988			-
Bacteria.Firmicutes.Clostridia.Clostridiales.unidentified_Clostridiales.unidentified_Clostridiales	3.7577	HFB.4	3.39817	0.0375924
Bacteria.Proteobacteria.Gammaproteobacteria.unidentified_Gammaproteobacteria.Burkholderiaceae.Massilia	2.9692			-
Bacteria.Firmicutes.Clostridia.Clostridiales.Ruminococcaceae.unidentified_Ruminococcaceae.Clostridium_sp_YIT_12070	0.686011			-
Bacteria.Proteobacteria.Deltaproteobacteria.Syntrophobacterales.Syntrophaceae.Desulfobacca	0.685909			-
Bacteria.Verrucomicrobia.Verrucomicrobiae.Verrucomicrobiales.Rubritaleaceae.Luteolibacter.Verrucomicrobia_bacterium_SCGC_AAA027_I19	1.46406			-
Bacteria.Proteobacteria.Alphaproteobacteria.Sphingomonadales.Sphingomonadaceae.Altererythrobacter	1.16303			-
Bacteria.Proteobacteria.Alphaproteobacteria.Micropepsales.Micropepsaceae	0.685909			-
Bacteria.Firmicutes.Erysipelotrichia.Erysipelotrichales	3.94513	HF.4	3.47983	0.0185019
Bacteria.Acidobacteria.unidentified_Acidobacteria.unidentified_Acidobacteria.unidentified_Acidobacteria.Stenotrophobacter	0.861988			-
Bacteria.Bacteroidetes.Bacteroidia.Bacteroidales.Bacteroidaceae.Bacteroides.Bacteroides_uniformis	2.99233			-
Bacteria.Firmicutes.Bacilli.Bacillales.Staphylococcaceae.Staphylococcus	2.42429			-
Bacteria.Deferribacteres.unidentified_Deferribacteres.Deferribacterales.Deferribacteraceae.Mucispirillum.Mucispirillum_schaedleri	2.96582			-
Bacteria.Proteobacteria.Gammaproteobacteria.unidentified_Gammaproteobacteria.Burkholderiaceae.Parasutterella	3.0856			-
Bacteria.Firmicutes.Clostridia.Clostridiales.Lachnospiraceae.Tyzzerella	3.53969			-
Bacteria.Proteobacteria.Alphaproteobacteria.Sphingomonadales.Sphingomonadaceae.Sandarakinorhabdus	2.00813			-
Bacteria.Actinobacteria.Coriobacteriia	3.53051			-
Bacteria.Firmicutes.Clostridia.Clostridiales.Lachnospiraceae.unidentified_Lachnospiraceae._Eubacterium__hallii	2.25993			-
Bacteria.Bacteroidetes.Bacteroidia.Cytophagales.Microscillaceae.Chryseolinea	1.28797			-
Bacteria.Proteobacteria.Deltaproteobacteria.Desulfovibrionales.Desulfovibrionaceae.Desulfovibrio	4.16213	HF.4	3.71466	0.0107001
Bacteria.Firmicutes.Negativicutes.Selenomonadales.Veillonellaceae	3.15441			-
Bacteria.unidentified_Bacteria.unidentified_Bacteria.Campylobacterales.unidentified_Campylobacterales	2.19445			-
Bacteria.Firmicutes.Clostridia.Clostridiales.Ruminococcaceae.unidentified_Ruminococcaceae.Clostridiales_bacterium_42_27	3.76268	HFB.4	3.3145	0.018679
Bacteria.Proteobacteria.Gammaproteobacteria.Enterobacteriales.Enterobacteriaceae.Klebsiella	2.87271			-
Bacteria.Fusobacteria.Fusobacteriia.Fusobacteriales.Fusobacteriaceae.Cetobacterium	1.25994			-
Bacteria.Firmicutes.Clostridia.Clostridiales.Ruminococcaceae.Flavonifractor	1.73707			-
Bacteria.Gemmatimonadetes	1.16303			-
Bacteria.Bacteroidetes.Bacteroidia.Flavobacteriales.Flavobacteriaceae.Flavobacterium.Flavobacterium_hauense	0.862026			-
Bacteria.Actinobacteria.unidentified_Actinobacteria.Streptomycetales.Streptomycetaceae	1.16303			-
Bacteria.Firmicutes.Clostridia.Clostridiales.Lachnospiraceae.unidentified_Lachnospiraceae.Lachnospiraceae_bacterium_COE1	4.25256			-
Bacteria.Actinobacteria.unidentified_Actinobacteria.Frankiales	2.30132			-
Bacteria.Proteobacteria.Deltaproteobacteria	4.42718			-
Bacteria.Firmicutes.Negativicutes.Selenomonadales.Veillonellaceae.Megasphaera.Veillonellaceae_bacterium_KA00182	3.14394			-
Bacteria.Bacteroidetes.Bacteroidia.Sphingobacteriales.Sphingobacteriaceae	2.79142			-
Bacteria.Bacteroidetes.Bacteroidia.Flavobacteriales.Crocinitomicaceae.Fluviicola	1.03809			-
Bacteria.Firmicutes.Clostridia.Clostridiales.Ruminococcaceae.unidentified_Ruminococcaceae._Clostridium__leptum	1.25993			-
Bacteria.Firmicutes.Clostridia.Clostridiales.Lachnospiraceae.unidentified_Lachnospiraceae._Clostridium__colinum	1.94117			-
Bacteria.Proteobacteria.Deltaproteobacteria.Syntrophobacterales.Syntrophaceae	0.685909			-
Bacteria.Proteobacteria.Gammaproteobacteria.Vibrionales.Vibrionaceae.Vibrio.Vibrio_scophthalmi	0.986939			-
Bacteria.Firmicutes.Clostridia.Clostridiales.unidentified_Clostridiales.Anaerovorax	2.20447			-
Bacteria.Proteobacteria.Gammaproteobacteria.unidentified_Gammaproteobacteria.Burkholderiaceae.Rhodoferax	1.64019			-
Bacteria.Firmicutes.Clostridia.Clostridiales.unidentified_Clostridiales.Finegoldia	3.01428			-
Bacteria.Cyanobacteria.unidentified_Cyanobacteria.unidentified_Cyanobacteria.unidentified_Cyanobacteria.unidentified_Cyanobacteria.Romeria_sp_KLL_H_201	1.53105			-
Bacteria.Firmicutes.Bacilli.Bacillales.unidentified_Bacillales.Exiguobacterium.Exiguobacterium_undae	1.67492			-
Bacteria.Proteobacteria.Alphaproteobacteria.unidentified_Alphaproteobacteria.unidentified_Alphaproteobacteria.unidentified_Alphaproteobacteria.Lacibacterium_aquatile	0.560958			-
Bacteria.Tenericutes.Mollicutes.Mycoplasmatales.Mycoplasmataceae	3.17481			0.0186679
Bacteria.Proteobacteria.Alphaproteobacteria.Sphingomonadales.Sphingomonadaceae.Polymorphobacter	0.560996			-
Bacteria.Proteobacteria.Alphaproteobacteria.unidentified_Alphaproteobacteria.Acetobacteraceae.Acetobacter	1.25993			-
Bacteria.Proteobacteria.Gammaproteobacteria.unidentified_Gammaproteobacteria.Burkholderiaceae.Duganella.Duganella_zoogloeoides	1.46409			-
Bacteria.Bacteroidetes.Bacteroidia.Bacteroidales.Marinifilaceae.Butyricimonas	2.02837			-
Bacteria.Actinobacteria.Acidimicrobiia.unidentified_Acidimicrobiia.unidentified_Acidimicrobiia	1.38489			-
Bacteria.Proteobacteria.Gammaproteobacteria.Pseudomonadales.Pseudomonadaceae.Pseudomonas.Pseudomonas_mandelii	2.02341			-
Bacteria.Firmicutes.Clostridia.Clostridiales.unidentified_Clostridiales.unidentified_Clostridiales.Clostridiales_bacterium_S5_A14a	1.33911			-
Bacteria.Firmicutes.Negativicutes.Selenomonadales.Veillonellaceae.Mitsuokella	0.560958			-
Bacteria.Proteobacteria.Alphaproteobacteria.Caulobacterales.Caulobacteraceae.Brevundimonas.Brevundimonas_vesicularis	2.48004			-
Bacteria.unidentified_Bacteria.unidentified_Bacteria.Campylobacterales.Campylobacteraceae.Campylobacter.Campylobacter_concisus	1.16302			-
Bacteria.Firmicutes.Bacilli.Bacillales.Staphylococcaceae	2.42429			-
Bacteria.Elusimicrobia.unidentified_Elusimicrobia	0.986965			-
Bacteria.Firmicutes.Erysipelotrichia.Erysipelotrichales.Erysipelotrichaceae.Ileibacterium.Ileibacterium_valens	2.11732			-
Bacteria.Bacteroidetes.Bacteroidia.Chitinophagales.Chitinophagaceae.Sediminibacterium	1.76512			-
Bacteria.Proteobacteria.Deltaproteobacteria.unidentified_Deltaproteobacteria.unidentified_Deltaproteobacteria.Deferrisoma	0.986939			-
Bacteria.unidentified_Bacteria.unidentified_Bacteria.unidentified_Bacteria.unidentified_Bacteria.unidentified_Bacteria	0.685909			-
Bacteria.Firmicutes.Clostridia.Clostridiales.Ruminococcaceae.unidentified_Ruminococcaceae.Clostridium_sp_MC_40	1.16302			-
Bacteria.Firmicutes.Clostridia.Clostridiales.Ruminococcaceae.Harryflintia	2.75421			-
Bacteria.Cyanobacteria.unidentified_Cyanobacteria.unidentified_Cyanobacteria.unidentified_Cyanobacteria.unidentified_Cyanobacteria.Lolium_perenne	1.16318			-
Bacteria.Firmicutes.Clostridia.Clostridiales.Ruminococcaceae.Candidatus_Soleaferrea	1.6402			-
Bacteria.Actinobacteria.unidentified_Actinobacteria.Bifidobacteriales.Bifidobacteriaceae.Gardnerella	2.49898			-
Bacteria.Tenericutes.Mollicutes.Mycoplasmatales.Mycoplasmataceae.Ureaplasma	3.15536			0.0186679
Bacteria.Proteobacteria.Gammaproteobacteria	5.06828			-
Bacteria.Proteobacteria.Gammaproteobacteria.unidentified_Gammaproteobacteria.Burkholderiaceae.Acidovorax	2.02338			-
Bacteria.Firmicutes.Clostridia.Clostridiales.Lachnospiraceae.unidentified_Lachnospiraceae.Lachnospiraceae_bacterium_DW17	4.15538			-
Bacteria.Actinobacteria.unidentified_Actinobacteria.Frankiales.Sporichthyaceae	2.05232			-
Bacteria.Firmicutes.Bacilli.Bacillales.unidentified_Bacillales.Exiguobacterium	1.67492			-
Bacteria.Bacteroidetes.Bacteroidia.Flavobacteriales.Crocinitomicaceae	1.03809			-
Bacteria.Proteobacteria.Gammaproteobacteria.Alteromonadales	3.41346			-
Bacteria.Proteobacteria.Gammaproteobacteria.unidentified_Gammaproteobacteria.unidentified_Gammaproteobacteria.unidentified_Gammaproteobacteria	1.28797			-
Bacteria.Bacteroidetes.Bacteroidia.Sphingobacteriales.Sphingobacteriaceae.Pedobacter.Pedobacter_duraquae	2.56528			-
Bacteria.Actinobacteria.unidentified_Actinobacteria.Bifidobacteriales.Bifidobacteriaceae.Bifidobacterium.Bifidobacterium_animalis	2.28812			-
Bacteria.Actinobacteria.unidentified_Actinobacteria.Corynebacteriales.Corynebacteriaceae.Lawsonella	0.861988			-
Bacteria.Nitrospirae.unidentified_Nitrospirae.unidentified_Nitrospirae.unidentified_Nitrospirae.unidentified_Nitrospirae	1.03813			-
Bacteria.Actinobacteria.Nitriliruptoria	0.861988			-
Bacteria.Actinobacteria.unidentified_Actinobacteria.Micrococcales.Microbacteriaceae.Microbacterium.Microbacterium_oleivorans	2.35335			-
Bacteria.Tenericutes.Mollicutes.Mycoplasmatales.Mycoplasmataceae.Mycoplasma.Mycoplasma_hominis	1.81623			-
Bacteria.Bacteroidetes.Bacteroidia.Chitinophagales.Saprospiraceae.unidentified_Saprospiraceae	1.16302			-
Bacteria.Cyanobacteria.unidentified_Cyanobacteria.unidentified_Cyanobacteria.unidentified_Cyanobacteria.unidentified_Cyanobacteria.Virgulinella_fragilis	2.43602			-
Bacteria.Firmicutes.Clostridia.Clostridiales.Ruminococcaceae.Candidatus_Soleaferrea.Bittarella_massiliensis	1.51526			-
Bacteria.Actinobacteria.unidentified_Actinobacteria.Propionibacteriales.Propionibacteriaceae.Cutibacterium	3.00344			-
Bacteria.Firmicutes.Negativicutes.Selenomonadales.Veillonellaceae.Dialister.Dialister_pneumosintes	1.81623			-
Bacteria.Firmicutes.Clostridia.Clostridiales.Ruminococcaceae.Saccharofermentans	0.861988			-
Bacteria.Deferribacteres.unidentified_Deferribacteres	3.01735			-
Bacteria.Bacteroidetes.Bacteroidia.Bacteroidales.Prevotellaceae.Prevotella.Prevotella_bivia	2.25115			-
Bacteria.Cyanobacteria.unidentified_Cyanobacteria.Synechococcales	2.00814			-
Bacteria.Proteobacteria.Gammaproteobacteria.unidentified_Gammaproteobacteria.unidentified_Gammaproteobacteria.Deefgea	1.0381			-
Bacteria.Elusimicrobia.unidentified_Elusimicrobia.Elusimicrobiales	0.986965			-
Bacteria.Verrucomicrobia.Verrucomicrobiae.Opitutales.Puniceicoccaceae.Cerasicoccus	1.25994			-
Bacteria.Bacteroidetes.Bacteroidia.Flavobacteriales	2.62915			-
Bacteria.Actinobacteria.unidentified_Actinobacteria.Propionibacteriales	3.00656			-
Bacteria.Fusobacteria.Fusobacteriia	2.7073			-
Bacteria.Actinobacteria.unidentified_Actinobacteria.Corynebacteriales.Nocardiaceae.Rhodococcus.Rhodococcus_corynebacterioides	1.03808			-
Bacteria.Proteobacteria.Gammaproteobacteria.Xanthomonadales.Xanthomonadaceae.Thermomonas	1.33911			-
Bacteria.Firmicutes.Negativicutes.Selenomonadales.Acidaminococcaceae.Phascolarctobacterium.Phascolarctobacterium_faecium	1.83971			-
Bacteria.Actinobacteria.unidentified_Actinobacteria.unidentified_Actinobacteria	1.92272			-
Bacteria.Actinobacteria.unidentified_Actinobacteria.Actinomycetales.Actinomycetaceae.Varibaculum.Varibaculum_cambriense	0.560958			-
Bacteria.unidentified_Bacteria.unidentified_Bacteria.unidentified_Bacteria	3.33184			-
Bacteria.Proteobacteria.Gammaproteobacteria.Chromatiales	0.685947			-
Bacteria.Proteobacteria.Gammaproteobacteria.Enterobacteriales.Enterobacteriaceae	5.04632			-
Bacteria.Firmicutes.Bacilli.Lactobacillales.Carnobacteriaceae.Atopostipes	1.16305			-
Bacteria.unidentified_Bacteria.unidentified_Bacteria.unidentified_Bacteria.unidentified_Bacteria.Candidatus_Saccharimonas	3.33184			-
Bacteria.Nitrospirae.unidentified_Nitrospirae	1.03813			-
Bacteria.Firmicutes.Clostridia.Clostridiales.Ruminococcaceae.Fastidiosipila	2.35816			-
Bacteria.Armatimonadetes.Fimbriimonadia.Fimbriimonadales	1.33916			-
Bacteria.Actinobacteria.Coriobacteriia.Coriobacteriales.Coriobacteriaceae	1.88318			-
Bacteria.Actinobacteria.Nitriliruptoria.Nitriliruptorales.Nitriliruptoraceae	0.861988			-
Bacteria.Proteobacteria.Gammaproteobacteria.unidentified_Gammaproteobacteria.Burkholderiaceae.Polynucleobacter	2.68809			-
Bacteria.Verrucomicrobia.Verrucomicrobiae.Opitutales.Puniceicoccaceae	1.5152			-
Bacteria.Tenericutes.Mollicutes.Anaeroplasmatales.Anaeroplasmataceae	2.9014			-
Bacteria.Tenericutes.Mollicutes	3.49699	HFB.4	3.12317	0.0143323
Bacteria.Spirochaetes.Spirochaetia.Spirochaetales	1.33919			-
Bacteria.Proteobacteria.Gammaproteobacteria.unidentified_Gammaproteobacteria.Hydrogenophilaceae	1.16302			-
Bacteria.Proteobacteria.Gammaproteobacteria.unidentified_Gammaproteobacteria.Methylophilaceae.Methylotenera	1.33913			-
Bacteria.Proteobacteria.Deltaproteobacteria.Myxococcales.Sandaracinaceae	1.03808			-
Bacteria.Proteobacteria.Gammaproteobacteria.Alteromonadales.Alteromonadaceae	3.36648			-
Bacteria.Bacteroidetes.Bacteroidia.Flavobacteriales.Flavobacteriaceae.Flavobacterium.Flavobacterium_cucumis	1.53102			-
Bacteria.Proteobacteria.Alphaproteobacteria.unidentified_Alphaproteobacteria.Acetobacteraceae.Komagataeibacter	1.40606			-
Bacteria.Firmicutes.Clostridia.Clostridiales.unidentified_Clostridiales.Peptoniphilus.Peptoniphilus_sp_BV3C26	1.16302			-
Bacteria.Firmicutes.Clostridia.Clostridiales.Lachnospiraceae.Lachnoclostridium	3.99607			-
Bacteria.Actinobacteria.unidentified_Actinobacteria.Propionibacteriales.Propionibacteriaceae.Pseudopropionibacterium	0.861988			-
Bacteria.Proteobacteria.Deltaproteobacteria.Desulfarculales.Desulfarculaceae.Desulfatiglans	1.64017			-
Bacteria.Proteobacteria.Alphaproteobacteria.Sphingomonadales.Sphingomonadaceae	3.15756			-
Bacteria.Firmicutes.Clostridia.Clostridiales.Lachnospiraceae.unidentified_Lachnospiraceae.Clostridium_sp_Culture_41	3.24713			-
Bacteria.Bacteroidetes.Bacteroidia.Bacteroidales.Porphyromonadaceae.Porphyromonas	2.60628			-
Bacteria.Verrucomicrobia	5.63561	Ctr.4	5.20707	0.0113767
Bacteria.Firmicutes.Clostridia.Clostridiales.Ruminococcaceae.Faecalibacterium	3.0481			-
Bacteria.Bacteroidetes.Bacteroidia.Cytophagales.Microscillaceae	2.03808			-
Bacteria.Actinobacteria.Coriobacteriia.Coriobacteriales.Atopobiaceae	2.41846			-
Bacteria.Proteobacteria.Gammaproteobacteria.unidentified_Gammaproteobacteria.unidentified_Gammaproteobacteria.unidentified_Gammaproteobacteria.Steroidobacter_sp_WWH78	1.16303			-
Bacteria.Proteobacteria.Alphaproteobacteria.Sphingomonadales.Sphingomonadaceae.Sphingopyxis.Sphingopyxis_alaskensis	1.90338			-
Bacteria.Firmicutes.Clostridia.Clostridiales.Ruminococcaceae.Pygmaiobacter	2.37392			-
Bacteria.Chloroflexi.Chloroflexia	1.6749			-
Bacteria.Bacteroidetes.Bacteroidia.Bacteroidales	5.51291			-
Bacteria.Elusimicrobia	0.986965			-
Bacteria.Actinobacteria.unidentified_Actinobacteria.Bifidobacteriales.Bifidobacteriaceae.Bifidobacterium	2.50048			-
Bacteria.Proteobacteria.Gammaproteobacteria.Enterobacteriales.Enterobacteriaceae.Serratia	2.04779			-
Bacteria.Deferribacteres.unidentified_Deferribacteres.Deferribacterales.Deferribacteraceae	3.01735			-
Bacteria.Nitrospirae.unidentified_Nitrospirae.unidentified_Nitrospirae	1.03813			-
Bacteria.Acidobacteria.unidentified_Acidobacteria.unidentified_Acidobacteria	0.986952			-
Bacteria.Proteobacteria.Gammaproteobacteria.unidentified_Gammaproteobacteria.Burkholderiaceae.Limnohabitans	1.40606			-
Bacteria.Firmicutes.Clostridia.Clostridiales.Lachnospiraceae.Blautia.Blautia_coccoides	3.72348	HF.4	3.4619	0.0461621
Bacteria.Firmicutes.Clostridia.Clostridiales.Ruminococcaceae.Ruminiclostridium	4.26395			-
Bacteria.Bacteroidetes.Bacteroidia.Bacteroidales.Marinifilaceae	3.45464			-
Bacteria.Bacteroidetes.Bacteroidia.Sphingobacteriales.Sphingobacteriaceae.Sphingobacterium.Sphingobacterium_faecium	1.16306			-
Bacteria.Proteobacteria.Alphaproteobacteria.Rhizobiales.unidentified_Rhizobiales.unidentified_Rhizobiales	0.862026			-
Bacteria.Proteobacteria.Gammaproteobacteria.Pseudomonadales.Pseudomonadaceae.Pseudomonas.Pseudomonas_aeruginosa	2.38704			-
Bacteria.Firmicutes.Clostridia.Clostridiales.Ruminococcaceae.Caproiciproducens	2.96479	HF.4	3.22051	0.0244209
Bacteria.Firmicutes.Clostridia.Clostridiales.Lachnospiraceae.Dorea.Dorea_longicatena	3.03822	HF.4	3.19458	0.0468263
Bacteria.Actinobacteria.Coriobacteriia.Coriobacteriales.Eggerthellaceae	3.49221			-
Bacteria.Firmicutes.Clostridia.Clostridiales.Peptococcaceae	3.2692			-
Bacteria.Proteobacteria.Gammaproteobacteria.Legionellales	1.16307			-
Bacteria.Proteobacteria.Gammaproteobacteria.unidentified_Gammaproteobacteria.unidentified_Gammaproteobacteria.Deefgea.Deefgea_chitinilytica	1.0381			-
Bacteria.Firmicutes.Bacilli.Lactobacillales.Enterococcaceae	0.862026			-
Bacteria.Firmicutes.Clostridia.Clostridiales.Ruminococcaceae.unidentified_Ruminococcaceae.Ruminococcaceae_bacterium_NK4B32	0.685909			-
Bacteria.Proteobacteria.Deltaproteobacteria.unidentified_Deltaproteobacteria.unidentified_Deltaproteobacteria	0.986939			-
Bacteria.Proteobacteria.Gammaproteobacteria.Enterobacteriales.Enterobacteriaceae.Klebsiella.Klebsiella_pneumoniae	2.87271			-
Bacteria.Firmicutes.Clostridia.Clostridiales.Lachnospiraceae.Roseburia.Lachnospiraceae_bacterium_DW52	2.71327	HFB.4	3.11881	0.0198488
Bacteria.Bacteroidetes.Bacteroidia.Flavobacteriales.unidentified_Flavobacteriales.Cloacibacterium	2.39347			-
Bacteria.Firmicutes.Clostridia.Clostridiales.unidentified_Clostridiales.Peptoniphilus.Peptoniphilus_sp_BV3AC2	1.46405			-
Bacteria.Cyanobacteria.unidentified_Cyanobacteria.unidentified_Cyanobacteria.Pseudanabaenaceae	0.560958			-
Bacteria.Actinobacteria.Coriobacteriia.Coriobacteriales.Coriobacteriaceae.Collinsella	1.88318			-
Bacteria.Armatimonadetes.Fimbriimonadia	1.33916			-
Bacteria.Bacteroidetes.Bacteroidia.Bacteroidales.Bacteroidaceae.Bacteroides.Bacteroides_coprocola	3.12325			-
Bacteria.Bacteroidetes.Bacteroidia.Bacteroidales.Barnesiellaceae.Coprobacter	1.46405			-
Bacteria.Chloroflexi.Chloroflexia.Chloroflexales.Roseiflexaceae	1.6749			-
Bacteria.Proteobacteria.Gammaproteobacteria.Oceanospirillales.Halomonadaceae.Halomonas	1.16302			-
Bacteria.Proteobacteria.Alphaproteobacteria.Rickettsiales.Rickettsiaceae.Candidatus_Megaira	1.03809			-
Bacteria.Actinobacteria.unidentified_Actinobacteria.Micrococcales.Cellulomonadaceae	2.88934			-
Bacteria.Actinobacteria.unidentified_Actinobacteria.Bifidobacteriales	2.70725			-
Bacteria.Proteobacteria.Gammaproteobacteria.Legionellales.Legionellaceae	1.16307			-
Bacteria.Firmicutes.Bacilli	4.23011			-
Bacteria.Verrucomicrobia.Verrucomicrobiae.Chthoniobacterales.Chthoniobacteraceae	2.3194			-
Bacteria.Firmicutes.Clostridia.Clostridiales.Ruminococcaceae.unidentified_Ruminococcaceae.Ruminococcaceae_bacterium	2.34871			-
Bacteria.Firmicutes.Bacilli.Bacillales.Staphylococcaceae.Jeotgalicoccus	1.53115			-
Bacteria.Bacteroidetes.Bacteroidia.Bacteroidales.Tannerellaceae.Parabacteroides	3.63677	Ctr.4	3.24091	0.00430655
Bacteria.Actinobacteria.unidentified_Actinobacteria.Corynebacteriales.Corynebacteriaceae.Corynebacterium	2.66817			-
Bacteria.Cyanobacteria.unidentified_Cyanobacteria.unidentified_Cyanobacteria.unidentified_Cyanobacteria	2.6945			-
Bacteria.Firmicutes.Clostridia.Clostridiales.Lachnospiraceae.Lachnoclostridium._Clostridium__clostridioforme	1.16302			-
Bacteria.Proteobacteria.Alphaproteobacteria.Sphingomonadales	3.15756			-
Bacteria.Firmicutes.Clostridia.Clostridiales.unidentified_Clostridiales	4.12148	HFB.4	3.58072	0.00831345
Bacteria.Firmicutes.Bacilli.Bacillales.unidentified_Bacillales	2.18421			-
Bacteria.Bacteroidetes.Bacteroidia.Bacteroidales.Prevotellaceae	4.53712	HFB.4	3.91459	0.00677011
Bacteria.Tenericutes	3.49699	HFB.4	3.12317	0.0143323
Bacteria.Bacteroidetes.Bacteroidia.Flavobacteriales.Flavobacteriaceae.Flavobacterium	2.09247			-
Bacteria.Proteobacteria.Deltaproteobacteria.Myxococcales	1.03808			-
Bacteria.Proteobacteria.Alphaproteobacteria.unidentified_Alphaproteobacteria.unidentified_Alphaproteobacteria.Reyranella	1.46408			-
Bacteria.Bacteroidetes.Ignavibacteria	1.95891			-
Bacteria.Tenericutes.Mollicutes.Anaeroplasmatales	2.9014			-
Bacteria.Actinobacteria.unidentified_Actinobacteria.Micrococcales.Micrococcaceae.Rothia.Rothia_mucilaginosa	3.10914			-
Bacteria.Firmicutes.Bacilli.Lactobacillales.Aerococcaceae.Aerococcus.Aerococcus_christensenii	1.28812			-
Bacteria.Actinobacteria.unidentified_Actinobacteria.Micrococcales.Microbacteriaceae.Candidatus_Limnoluna	3.10257			-
Bacteria.Actinobacteria.Thermoleophilia	1.385			-
Bacteria.Actinobacteria.unidentified_Actinobacteria.Corynebacteriales.Nocardiaceae.Rhodococcus	1.03808			-
Bacteria.Proteobacteria.Gammaproteobacteria.unidentified_Gammaproteobacteria.Burkholderiaceae.Undibacterium	0.986939			-
Bacteria.Bacteroidetes.Bacteroidia.Bacteroidales.Rikenellaceae.Alistipes.Alistipes_onderdonkii	1.46418			-
Bacteria.Proteobacteria.Gammaproteobacteria.Oceanospirillales	1.16302			-
Bacteria.Proteobacteria.Gammaproteobacteria.unidentified_Gammaproteobacteria.Rhodocyclaceae.Sulfuritalea	1.46406			-
Bacteria.unidentified_Bacteria.unidentified_Bacteria.Campylobacterales.unidentified_Campylobacterales.Arcobacter	2.19445			-
Bacteria.Firmicutes.Clostridia.Clostridiales	5.6183			-
Bacteria.Verrucomicrobia.Verrucomicrobiae.Verrucomicrobiales.Verrucomicrobiaceae	1.40606			-
Bacteria.Cyanobacteria.unidentified_Cyanobacteria.unidentified_Cyanobacteria.unidentified_Cyanobacteria.unidentified_Cyanobacteria.Discoplastis_sp_Banmun010910B	1.28797			-
Bacteria.Firmicutes.Clostridia.Clostridiales.Ruminococcaceae.unidentified_Ruminococcaceae.Ruminococcus_bromii	2.53868			-
Bacteria.Proteobacteria.Alphaproteobacteria.Rhizobiales.Beijerinckiaceae.unidentified_Beijerinckiaceae	1.03812			-
Bacteria.Bacteroidetes.Bacteroidia.Bacteroidales.Prevotellaceae.unidentified_Prevotellaceae.Prevotella_corporis	2.8328			-
Bacteria.Actinobacteria.Coriobacteriia.Coriobacteriales	3.52989			-
Bacteria.Actinobacteria.Coriobacteriia.Coriobacteriales.Coriobacteriaceae.Collinsella.Collinsella_aerofaciens	1.88318			-
Bacteria.unidentified_Bacteria.unidentified_Bacteria.Campylobacterales.Helicobacteraceae.Helicobacter	4.14969	HFB.4	3.70002	0.0211677
Bacteria.Firmicutes.Bacilli.Lactobacillales.Streptococcaceae.Lactococcus	1.58915			-
Bacteria.Proteobacteria.Gammaproteobacteria.Xanthomonadales.Rhodanobacteraceae	1.46407			-
Bacteria.Proteobacteria.Gammaproteobacteria.Alteromonadales.Alteromonadaceae.Rheinheimera	3.36648			-
Bacteria.Proteobacteria.Alphaproteobacteria.Micropepsales	0.685909			-
Bacteria.Firmicutes.Clostridia.Clostridiales.Lachnospiraceae.Roseburia.Roseburia_inulinivorans	2.67718			-
Bacteria.Proteobacteria.Gammaproteobacteria.unidentified_Gammaproteobacteria.Methylophilaceae.Methylophilus	0.986939			-
Bacteria.Actinobacteria.Coriobacteriia.Coriobacteriales.Atopobiaceae.Atopobium	2.29885			-
Bacteria.Proteobacteria.Gammaproteobacteria.unidentified_Gammaproteobacteria.unidentified_Gammaproteobacteria	1.38489			-
Bacteria.Actinobacteria.unidentified_Actinobacteria.Micrococcales.Dermabacteraceae	1.03808			-
Bacteria.Bacteroidetes.Ignavibacteria.Ignavibacteriales.unidentified_Ignavibacteriales	1.16303			-
Bacteria.Bacteroidetes.Bacteroidia.Bacteroidales.Rikenellaceae.Rikenella	2.41021	Ctr.4	3.69509	0.000491813
Bacteria.Firmicutes.Negativicutes.Selenomonadales	3.15441			-
Bacteria.Firmicutes.Clostridia.Clostridiales.Ruminococcaceae.unidentified_Ruminococcaceae.Ruminiclostridium_sp_KB18	2.55518			-
Bacteria.Firmicutes.Clostridia.Clostridiales.Peptostreptococcaceae.Peptostreptococcus	1.81623			-
Bacteria.Bacteroidetes.Bacteroidia.Cytophagales	2.52945			-
Bacteria.Bacteroidetes.Bacteroidia.Bacteroidales.Prevotellaceae.unidentified_Prevotellaceae.Prevotella_sp_RS2	1.79141			-
Bacteria.Actinobacteria.Coriobacteriia.Coriobacteriales.Eggerthellaceae.Gordonibacter	1.76512			-
Bacteria.Cyanobacteria.unidentified_Cyanobacteria.unidentified_Cyanobacteria.unidentified_Cyanobacteria.unidentified_Cyanobacteria.Hyaloperonospora_arabidopsidis	1.28797			-
Bacteria.Tenericutes.Mollicutes.Anaeroplasmatales.Anaeroplasmataceae.Anaeroplasma	2.9014			-
Bacteria.Proteobacteria.Gammaproteobacteria.Pseudomonadales.Moraxellaceae.Alkanindiges	1.589			-
Bacteria.Firmicutes.Negativicutes.Selenomonadales.Veillonellaceae.Megasphaera	3.14394			-
Bacteria.Actinobacteria.unidentified_Actinobacteria.Micrococcales.Dermabacteraceae.Brachybacterium	1.03808			-
Bacteria.Proteobacteria.Alphaproteobacteria.Caulobacterales.Caulobacteraceae.Asticcacaulis	0.986965			-
Bacteria.Verrucomicrobia.Verrucomicrobiae.Chthoniobacterales	2.41226			-
Bacteria.Bacteroidetes.Bacteroidia.Bacteroidales.Tannerellaceae	3.63677	Ctr.4	3.24091	0.00430655
Bacteria.Proteobacteria.Alphaproteobacteria.Caulobacterales.Caulobacteraceae.Brevundimonas	2.93206			-
Bacteria.Bacteroidetes.Bacteroidia.Bacteroidales.Bacteroidaceae	4.41031			-
Bacteria.Bacteroidetes.Ignavibacteria.Ignavibacteriales.unidentified_Ignavibacteriales.unidentified_Ignavibacteriales	1.16303			-
Bacteria.Fusobacteria.Fusobacteriia.Fusobacteriales.Leptotrichiaceae.Sneathia	2.68611			-
Bacteria.Firmicutes.Clostridia.Clostridiales.Ruminococcaceae.Oscillibacter._Clostridium__leptum	4.08826			-
Bacteria.Proteobacteria.Gammaproteobacteria.Enterobacteriales.Enterobacteriaceae.unidentified_Enterobacteriaceae	5.04543			-
Bacteria.Firmicutes.Erysipelotrichia	3.94513	HF.4	3.47983	0.0185019
Bacteria.Actinobacteria.unidentified_Actinobacteria.Bifidobacteriales.Bifidobacteriaceae.Alloscardovia.Alloscardovia_omnicolens	1.03808			-
Bacteria.Proteobacteria.Alphaproteobacteria.Rhodospirillales	2.59442	Ctr.4	3.7765	0.023074
Bacteria.Proteobacteria.Deltaproteobacteria.Desulfovibrionales.Desulfovibrionaceae.Desulfovibrio.Desulfovibrio_sp_ABHU2SB	4.00325	HF.4	3.64739	0.00416803
Bacteria.Cyanobacteria.unidentified_Cyanobacteria.unidentified_Cyanobacteria.unidentified_Cyanobacteria.unidentified_Cyanobacteria.Mychonastes_jurisii	0.986977			-
Bacteria.Fusobacteria.Fusobacteriia.Fusobacteriales	2.7073			-
Bacteria.Armatimonadetes.Fimbriimonadia.Fimbriimonadales.Fimbriimonadaceae	1.33916			-
Bacteria.Proteobacteria.Alphaproteobacteria.unidentified_Alphaproteobacteria.unidentified_Alphaproteobacteria	2.54323			-
Bacteria.Proteobacteria.Gammaproteobacteria.unidentified_Gammaproteobacteria.Burkholderiaceae.Sutterella.Duodenibacillus_massiliensis	1.6749			-
Bacteria.Proteobacteria.Alphaproteobacteria.Caulobacterales.Caulobacteraceae.Brevundimonas.Brevundimonas_subvibrioides	2.58219			-
Bacteria.Bacteroidetes.Bacteroidia.Flavobacteriales.Flavobacteriaceae.Flavobacterium.Flavobacterium_aquatile	1.53102			-
Bacteria.Bacteroidetes.Bacteroidia.Bacteroidales.Bacteroidaceae.Bacteroides.Bacteroides_cellulosilyticus	1.90338			-
Bacteria.Proteobacteria.Gammaproteobacteria.unidentified_Gammaproteobacteria.Neisseriaceae.Neisseria	1.16318			-
Bacteria.Firmicutes.Clostridia.Clostridiales.Ruminococcaceae.Fastidiosipila.Clostridiales_bacterium_oral_clone_MCE3_9	1.56096			-
Bacteria.Bacteroidetes.Bacteroidia.Cytophagales.Cyclobacteriaceae.Algoriphagus	1.862			-
Bacteria.unidentified_Bacteria.unidentified_Bacteria.Campylobacterales.Helicobacteraceae	4.14969	HFB.4	3.70002	0.0211677
Bacteria.Proteobacteria.Gammaproteobacteria.Alteromonadales.Idiomarinaceae.Aliidiomarina	1.5152			-
Bacteria.Firmicutes.Erysipelotrichia.Erysipelotrichales.Erysipelotrichaceae.Allobaculum	2.4641			-
Bacteria.Firmicutes.Clostridia.Clostridiales.Lachnospiraceae.unidentified_Lachnospiraceae.bacterium_WCD3001	0.685909			-
Bacteria.Proteobacteria.Alphaproteobacteria.Rhizobiales.Beijerinckiaceae.Bosea	2.41021			-
Bacteria.Actinobacteria.unidentified_Actinobacteria.Corynebacteriales	3.30132			-
Bacteria.Firmicutes.Bacilli.Bacillales	3.23985			-
Bacteria.Proteobacteria.Gammaproteobacteria.unidentified_Gammaproteobacteria.Methylophilaceae	1.46408			-
Bacteria.Proteobacteria.Gammaproteobacteria.unidentified_Gammaproteobacteria.Burkholderiaceae.Duganella	1.46409			-
Bacteria.Firmicutes.Bacilli.Lactobacillales.Aerococcaceae.Aerococcus	1.72744			-
Bacteria.Chloroflexi.Chloroflexia.Chloroflexales	1.6749			-
Bacteria.Proteobacteria.Deltaproteobacteria.Desulfovibrionales.Desulfovibrionaceae.Bilophila	3.81457			-
Bacteria.Actinobacteria.Thermoleophilia.Gaiellales	0.685909			-
Bacteria.Bacteroidetes.Bacteroidia.Bacteroidales.Barnesiellaceae.Barnesiella	1.70709			-
Bacteria.Actinobacteria.Coriobacteriia.Coriobacteriales.Eggerthellaceae.Eggerthella	0.560958			-
Bacteria.Proteobacteria.Alphaproteobacteria.unidentified_Alphaproteobacteria.unidentified_Alphaproteobacteria.Stella	0.861988			-
Bacteria.Actinobacteria.unidentified_Actinobacteria.Micrococcales.Micrococcaceae.Nesterenkonia	1.5152			-
Bacteria.Proteobacteria.Alphaproteobacteria	3.98732			-
Bacteria.Proteobacteria.Deltaproteobacteria.Desulfarculales	1.64017			-
Bacteria.Verrucomicrobia.Verrucomicrobiae	5.63561	Ctr.4	5.20707	0.0113767
Bacteria.Actinobacteria.Coriobacteriia.Coriobacteriales.Eggerthellaceae.Enterorhabdus	3.45541			-
Bacteria.Melainabacteria	2.30918			-
Bacteria.Actinobacteria.unidentified_Actinobacteria.Micrococcales.Micrococcaceae.Arthrobacter	2.50048			-
Bacteria.Verrucomicrobia.Verrucomicrobiae.Verrucomicrobiales.Akkermansiaceae.Akkermansia.Akkermansia_muciniphila	2.76871			-
Bacteria.Bacteroidetes.Ignavibacteria.Ignavibacteriales.Ignavibacteriaceae	1.86201			-
Bacteria.Proteobacteria.Gammaproteobacteria.unidentified_Gammaproteobacteria.Nitrosomonadaceae	0.685947			-
Bacteria.Nitrospirae.unidentified_Nitrospirae.unidentified_Nitrospirae.unidentified_Nitrospirae.unidentified_Nitrospirae.bacterium_enrichment_culture_clone_C11	1.03813			-
Bacteria.Bacteroidetes.Bacteroidia.Cytophagales.Spirosomaceae.Arcicella	1.16306			-
Bacteria.Proteobacteria.Gammaproteobacteria.Thiotrichales.Thiotrichaceae.Thiothrix	0.686061			-
Bacteria.Bacteroidetes.Bacteroidia	5.51378			-
Bacteria.Firmicutes.Bacilli.Lactobacillales.Lactobacillaceae.Lactobacillus.Lactobacillus_iners	2.02848			-
Bacteria.Bacteroidetes.Bacteroidia.Bacteroidales.Muribaculaceae	5.42877			-
Bacteria.Actinobacteria.unidentified_Actinobacteria.Propionibacteriales.Propionibacteriaceae.Cutibacterium.Cutibacterium_acnes	3.00344			-
Bacteria.Bacteroidetes.Rhodothermia	0.986939			-
Bacteria.Bacteroidetes.Bacteroidia.Bacteroidales.Prevotellaceae.unidentified_Prevotellaceae.Prevotella_stercorea	1.25993			-
Bacteria.Bacteroidetes.Bacteroidia.Bacteroidales.Prevotellaceae.Prevotella	3.086			-
Bacteria.Firmicutes.Clostridia.Clostridiales.Lachnospiraceae.unidentified_Lachnospiraceae.Clostridium_sp_Culture_54	2.80662			-
Bacteria.unidentified_Bacteria.unidentified_Bacteria	4.22982	HFB.4	3.75105	0.0399931
Bacteria.Firmicutes.Clostridia.Clostridiales.Ruminococcaceae.Subdoligranulum	2.44177			-
Bacteria.Acidobacteria.unidentified_Acidobacteria.unidentified_Acidobacteria.unidentified_Acidobacteria.unidentified_Acidobacteria	0.685909			-
Bacteria.Bacteroidetes.Bacteroidia.Chitinophagales.Chitinophagaceae.Ferruginibacter	1.56097			-
Bacteria.Deinococcus_Thermus.Deinococci.Deinococcales	0.686061			-
Bacteria.Fusobacteria.Fusobacteriia.Fusobacteriales.Fusobacteriaceae.Fusobacterium	1.94117			-
Bacteria.Firmicutes.Bacilli.Lactobacillales.Aerococcaceae.Aerococcus.Aerococcus_viridans	1.58904			-
Bacteria.Firmicutes.Erysipelotrichia.Erysipelotrichales.Erysipelotrichaceae.Erysipelatoclostridium.Erysipelatoclostridium_ramosum	0.560958			-
Bacteria.Proteobacteria.Gammaproteobacteria.Vibrionales.Vibrionaceae	1.60235			-
Bacteria.Cyanobacteria.unidentified_Cyanobacteria.unidentified_Cyanobacteria.Pseudanabaenaceae.unidentified_Pseudanabaenaceae.Synechococcus_sp_PCC_7502	0.560958			-
Bacteria.Proteobacteria.Gammaproteobacteria.Xanthomonadales.Xanthomonadaceae.Pseudoxanthomonas	1.6749			-
Bacteria.unidentified_Bacteria.unidentified_Bacteria.Campylobacterales.Campylobacteraceae	2.74565			-
Bacteria.Acidobacteria.unidentified_Acidobacteria.unidentified_Acidobacteria.unidentified_Acidobacteria.Blastocatella	0.685935			-
Bacteria.Firmicutes.Bacilli.Lactobacillales	4.19344			-
Bacteria.Bacteroidetes.Bacteroidia.Cytophagales.Spirosomaceae.Dyadobacter	1.73706			-
Bacteria.Bacteroidetes.Bacteroidia.Sphingobacteriales.Sphingobacteriaceae.Sphingobacterium	1.16306			-
Bacteria.unidentified_Bacteria.unidentified_Bacteria.Campylobacterales.Helicobacteraceae.Helicobacter.Helicobacter_ganmani	4.09397	HFB.4	3.64411	0.0337729
Bacteria.Bacteroidetes.Bacteroidia.Bacteroidales.Marinifilaceae.Odoribacter	3.44793			-
Bacteria.Proteobacteria.Gammaproteobacteria.unidentified_Gammaproteobacteria.Burkholderiaceae.Sutterella	2.02336			-
Bacteria.Actinobacteria.Coriobacteriia.Coriobacteriales.Eggerthellaceae.Paraeggerthella.Paraeggerthella_hongkongensis	0.861988			-
Bacteria.Proteobacteria.Alphaproteobacteria.Rickettsiales	1.28798			-
Bacteria.Bacteroidetes.Bacteroidia.Bacteroidales.Muribaculaceae.unidentified_Muribaculaceae.Porphyromonadaceae_bacterium_C941	2.17374			-
Bacteria.Firmicutes.Erysipelotrichia.Erysipelotrichales.Erysipelotrichaceae.Dubosiella	2.98751			-
Bacteria.Proteobacteria.Gammaproteobacteria.Alteromonadales.Idiomarinaceae	1.5152			-
Bacteria.Firmicutes.Bacilli.Bacillales.unidentified_Bacillales.Gemella	1.03808			-
Bacteria.Bacteroidetes.Bacteroidia.Bacteroidales.Prevotellaceae.unidentified_Prevotellaceae.bacterium_P3	0.561034			-
Bacteria.Actinobacteria.unidentified_Actinobacteria.Actinomycetales.Actinomycetaceae	0.560958			-
Bacteria.Bacteroidetes.Rhodothermia.Balneolales	0.986939			-
Bacteria.Firmicutes.Erysipelotrichia.Erysipelotrichales.Erysipelotrichaceae.Turicibacter.Turicibacter_sanguinis	1.03808			-
Bacteria.Firmicutes.Clostridia.Clostridiales.Lachnospiraceae.unidentified_Lachnospiraceae.Lachnospiraceae_bacterium_M18_1	3.43836			-
Bacteria.Proteobacteria.Gammaproteobacteria.Pasteurellales.Pasteurellaceae	0.861988			-
Bacteria.Chloroflexi.Anaerolineae.Anaerolineales	0.986939			-
Bacteria.Firmicutes.Clostridia.Clostridiales.Lachnospiraceae.unidentified_Lachnospiraceae.Lachnospiraceae_bacterium_DW12	2.28528			-
Bacteria.Bacteroidetes.Bacteroidia.Bacteroidales.Prevotellaceae.unidentified_Prevotellaceae	2.96579			-
Bacteria.Chloroflexi.Anaerolineae.Anaerolineales.Anaerolineaceae	0.986939			-
Bacteria.Firmicutes.Bacilli.Lactobacillales.Lactobacillaceae	4.04526	HFB.4	3.6559	0.0479546
Bacteria.Proteobacteria.Deltaproteobacteria.Desulfovibrionales.Desulfovibrionaceae	4.42678			-
Bacteria.Chloroflexi	1.862			-
Bacteria.Proteobacteria.Gammaproteobacteria.unidentified_Gammaproteobacteria.Burkholderiaceae.Comamonas	0.685935			-
Bacteria.Actinobacteria.unidentified_Actinobacteria.Micrococcales.Cellulomonadaceae.Cellulomonas	2.88934			-
Bacteria.Bacteroidetes.Bacteroidia.Bacteroidales.Rikenellaceae.Alistipes	3.89767			-
Bacteria.Firmicutes.Bacilli.Bacillales.Bacillaceae.Geobacillus.Geobacillus_stearothermophilus	2.29884			-
Bacteria.Firmicutes.Clostridia.Clostridiales.Ruminococcaceae.unidentified_Ruminococcaceae.Clostridium_sp_Culture_Jar_13	2.49891			-
Bacteria.Bacteroidetes.Bacteroidia.Bacteroidales.Bacteroidaceae.Bacteroides.Bacteroides_vulgatus	3.28113			-
Bacteria.Proteobacteria.Gammaproteobacteria.Cellvibrionales	1.64015			-
Bacteria.Firmicutes.Clostridia.Clostridiales.Peptostreptococcaceae.Clostridioides	1.40606			-
Bacteria.Proteobacteria.Alphaproteobacteria.Caulobacterales.Hyphomonadaceae	1.86205			-
Bacteria.Fusobacteria	2.7073			-
Bacteria.Firmicutes.Clostridia	5.6183			-
Bacteria.Actinobacteria.unidentified_Actinobacteria.Corynebacteriales.Corynebacteriaceae.Corynebacterium.Corynebacterium_mastitidis	1.28812			-
Bacteria.Gracilibacteria	1.16305			-
Bacteria.Firmicutes.Clostridia.Clostridiales.Ruminococcaceae.Fastidiosipila.bacterium_str_Rauti	0.861988			-
Bacteria.Proteobacteria.Alphaproteobacteria.unidentified_Alphaproteobacteria.unidentified_Alphaproteobacteria.Azospirillum	2.50048			-
Bacteria.Firmicutes.Clostridia.Clostridiales.Ruminococcaceae.unidentified_Ruminococcaceae.Clostridiales_bacterium_canine_oral_taxon_123	2.36719			-
Bacteria.Proteobacteria.Alphaproteobacteria.Rhodobacterales.Rhodobacteraceae.Rhodobacter	2.12918			-
Bacteria.Gemmatimonadetes.unidentified_Gemmatimonadetes.Gemmatimonadales.Gemmatimonadaceae	1.16303			-
Bacteria.Proteobacteria.Gammaproteobacteria.unidentified_Gammaproteobacteria.Burkholderiaceae.Lautropia	1.16303			-
Bacteria.Firmicutes.Clostridia.Clostridiales.Ruminococcaceae.Fastidiosipila.Clostridiales_bacterium_KA00274	2.35816			-
Bacteria.Proteobacteria.Gammaproteobacteria.unidentified_Gammaproteobacteria.Burkholderiaceae.Limnohabitans.Limnohabitans_curvus	1.40606			-
Bacteria.Nitrospirae	1.46411			-
Bacteria.Proteobacteria.Gammaproteobacteria.Legionellales.Legionellaceae.Legionella	1.16307			-
Bacteria.Acidobacteria	1.28798			-
Bacteria.Firmicutes.Bacilli.Bacillales.unidentified_Bacillales.Gemella.Gemella_asaccharolytica	1.03808			-
Bacteria.Firmicutes.Clostridia.Clostridiales.Ruminococcaceae.unidentified_Ruminococcaceae.Clostridium_sp_Culture_Jar_8	3.39697			-
Bacteria.Proteobacteria.Alphaproteobacteria.Sphingomonadales.Sphingomonadaceae.Sphingoaurantiacus	0.685909			-
Bacteria.Actinobacteria.unidentified_Actinobacteria.Micrococcales.Micrococcaceae.Nesterenkonia.Nesterenkonia_sp_MY13	0.68596			-
Bacteria.unidentified_Bacteria.unidentified_Bacteria.Campylobacterales.unidentified_Campylobacterales.Arcobacter.Arcobacter_cryaerophilus	1.83971			-
Bacteria.Firmicutes.Clostridia.Clostridiales.unidentified_Clostridiales.Ezakiella	3.19139			-
Bacteria.Proteobacteria.Alphaproteobacteria.Rhizobiales.Rhizobiaceae.unidentified_Rhizobiaceae	1.25996			-
Bacteria.Proteobacteria.Gammaproteobacteria.Alteromonadales.Shewanellaceae.Shewanella	2.5372			-
Bacteria.Proteobacteria.Gammaproteobacteria.unidentified_Gammaproteobacteria.Burkholderiaceae.Rhizobacter	1.38489			-
Bacteria.Firmicutes.Bacilli.Lactobacillales.Enterococcaceae.Enterococcus	0.862026			-
Bacteria.Bacteroidetes.Bacteroidia.Cytophagales.Cyclobacteriaceae	2.03809			-
Bacteria.unidentified_Bacteria	4.22982	HFB.4	3.75105	0.0399931
Bacteria.Firmicutes.Clostridia.Clostridiales.unidentified_Clostridiales.Candidatus_Arthromitus	3.57302			-
Bacteria.Nitrospirae.unidentified_Nitrospirae.unidentified_Nitrospirae.unidentified_Nitrospirae	1.03813			-
Bacteria.Tenericutes.Mollicutes.Mycoplasmatales.Mycoplasmataceae.Mycoplasma	1.81623			-
Bacteria.Proteobacteria.Alphaproteobacteria.unidentified_Alphaproteobacteria.Paracaedibacteraceae	1.16306			-
Bacteria.Verrucomicrobia.Verrucomicrobiae.Verrucomicrobiales.Akkermansiaceae.Akkermansia	5.63546	Ctr.4	5.20705	0.0113767
Bacteria.Firmicutes.Clostridia.Clostridiales.unidentified_Clostridiales.Peptoniphilus.Peptoniphilus_sp_KHD5	1.03808			-
Bacteria.Proteobacteria.Gammaproteobacteria.Alteromonadales.Shewanellaceae.Shewanella.Shewanella_putrefaciens	2.5372			-
Bacteria.Bacteroidetes.Bacteroidia.Bacteroidales.Marinifilaceae.Odoribacter.Odoribacter_splanchnicus	0.560958			-
Bacteria.Firmicutes.Clostridia.Clostridiales.Peptostreptococcaceae.Filifactor	1.81623			-
Bacteria.Actinobacteria.Coriobacteriia.Coriobacteriales.Eggerthellaceae.unidentified_Eggerthellaceae.Coriobacteriales_bacterium_DNF00809	1.03808			-
Bacteria.Bacteroidetes.Bacteroidia.Bacteroidales.Porphyromonadaceae.Porphyromonas.Porphyromonas_uenonis	2.27696			-
Bacteria.Bacteroidetes.Rhodothermia.Balneolales.Balneolaceae	0.986939			-
Bacteria.Firmicutes.Clostridia.Clostridiales.unidentified_Clostridiales.Ezakiella._Bacteroides__coagulans	2.14074			-
Bacteria.Proteobacteria.Gammaproteobacteria.Thiotrichales.Thiotrichaceae	0.686061			-
Bacteria.Bacteroidetes.Bacteroidia.Flavobacteriales.unidentified_Flavobacteriales	2.39347			-
Bacteria.Verrucomicrobia.Verrucomicrobiae.Verrucomicrobiales	5.63553	Ctr.4	5.20712	0.0113767
Bacteria.Proteobacteria.Gammaproteobacteria.unidentified_Gammaproteobacteria.Rhodocyclaceae.Methyloversatilis	1.60235			-
Bacteria.Proteobacteria.Gammaproteobacteria.unidentified_Gammaproteobacteria.Burkholderiaceae.Hydrogenophaga	2.22373			-
Bacteria.Firmicutes.Erysipelotrichia.Erysipelotrichales.Erysipelotrichaceae.Solobacterium	1.25993			-
Bacteria.Actinobacteria.unidentified_Actinobacteria.Streptomycetales.Streptomycetaceae.Streptomyces	1.16303			-
Bacteria.Proteobacteria.Gammaproteobacteria.unidentified_Gammaproteobacteria.Neisseriaceae.Neisseria.Neisseria_flava	1.16318			-
Bacteria.Firmicutes.Clostridia.Clostridiales.Ruminococcaceae.unidentified_Ruminococcaceae.Ruminococcus_bicirculans	1.03808			-
Bacteria.Proteobacteria.Gammaproteobacteria.Aeromonadales.Aeromonadaceae	3.12685			-
Bacteria.Proteobacteria.Gammaproteobacteria.Alteromonadales.Shewanellaceae	2.5372			-
Bacteria.Bacteroidetes.Bacteroidia.Bacteroidales.Bacteroidaceae.Bacteroides.Bacteroides_acidifaciens	4.2226	HF.4	3.99162	0.00238752
Bacteria.Firmicutes.Erysipelotrichia.Erysipelotrichales.Erysipelotrichaceae.Catenibacterium	0.861988			-
Bacteria.Proteobacteria.Gammaproteobacteria.Pseudomonadales.Moraxellaceae.Enhydrobacter	1.90338			-
Bacteria.Firmicutes.Erysipelotrichia.Erysipelotrichales.Erysipelotrichaceae.Solobacterium.Solobacterium_moorei	1.25993			-
Bacteria.Deferribacteres.unidentified_Deferribacteres.Deferribacterales.Deferribacteraceae.Mucispirillum	3.01735			-
Bacteria.Proteobacteria.Alphaproteobacteria.Sphingomonadales.Sphingomonadaceae.Sphingomonas	2.98909			-
Bacteria.Firmicutes.Clostridia.Clostridiales.Ruminococcaceae.Anaerotruncus	3.19243			-
Bacteria.Verrucomicrobia.Verrucomicrobiae.Opitutales	1.5152			-
Bacteria.Proteobacteria.Deltaproteobacteria.unidentified_Deltaproteobacteria	0.986939			-
Bacteria.Proteobacteria.Alphaproteobacteria.unidentified_Alphaproteobacteria.unidentified_Alphaproteobacteria.unidentified_Alphaproteobacteria	0.560958			-
Bacteria.Bacteroidetes.Bacteroidia.Bacteroidales.Bacteroidaceae.Bacteroides.Bacteroides_plebeius	2.9692			-
Bacteria.Firmicutes.Clostridia.Clostridiales.Lachnospiraceae.Marvinbryantia	3.61234	HF.4	3.35087	0.0203506
Bacteria.Proteobacteria.Gammaproteobacteria.Pseudomonadales.Moraxellaceae.Enhydrobacter.Moraxella_osloensis	1.90338			-
Bacteria.Firmicutes.Clostridia.Clostridiales.Lachnospiraceae.unidentified_Lachnospiraceae.butyrate_producing_bacterium_GM2_1	1.73705			-
Bacteria.Bacteroidetes.Bacteroidia.Bacteroidales.Prevotellaceae.Paraprevotella	2.30916			-
Bacteria.Actinobacteria.unidentified_Actinobacteria.Micrococcales.Intrasporangiaceae	1.68606			-
Bacteria.Firmicutes.Clostridia.Clostridiales.Ruminococcaceae.Faecalibacterium.bacterium_ic1379	2.46944			-
Bacteria.Proteobacteria.Gammaproteobacteria.Aeromonadales	3.12685			-
Bacteria.Melainabacteria.unidentified_Melainabacteria.unidentified_Melainabacteria.unidentified_Melainabacteria.unidentified_Melainabacteria	1.38489			-
Bacteria.Proteobacteria.Gammaproteobacteria.unidentified_Gammaproteobacteria.Competibacteraceae	1.38488			-
Bacteria.Cyanobacteria.unidentified_Cyanobacteria.unidentified_Cyanobacteria.unidentified_Cyanobacteria.unidentified_Cyanobacteria	2.6945			-
Bacteria.Firmicutes.Bacilli.Bacillales.unidentified_Bacillales.Thermicanus	1.97593			-
Bacteria.Verrucomicrobia.Verrucomicrobiae.Verrucomicrobiales.Rubritaleaceae.Luteolibacter	1.83204			-
Bacteria	6			-
Bacteria.Bacteroidetes.Bacteroidia.Bacteroidales.Porphyromonadaceae	2.60628			-
Bacteria.Actinobacteria	3.98684			-
Bacteria.Bacteroidetes.Bacteroidia.Chitinophagales	2.63652			-
Bacteria.Chloroflexi.Anaerolineae	1.16306			-
Bacteria.Firmicutes.Clostridia.Clostridiales.Lachnospiraceae.Blautia.Lachnospiraceae_bacterium_615	3.98549			-
