# Supplementary material for: Maternal Dietary Betaine Prevents High-Fat Diet-Induced Metabolic Disorders and Gut Microbiota Alterations in Mouse Dams and Offspring From Young to Adult
Source: Front Microbiol. 2022 Apr 5;13:809642. doi: 10.3389/fmicb.2022.809642 (PMC9037091; doi:10.3389/fmicb.2022.809642)
Supplement: Supplementary file 5 [file Table_5.xlsx]

## Sheet: Sheet1
Bacteria.Actinobacteria.unidentified_Actinobacteria.Micrococcales.Micrococcaceae	2.92149			-
Bacteria.Firmicutes.Bacilli.Bacillales.Planococcaceae.Paenisporosarcina	3.22249			-
Bacteria.Firmicutes.Bacilli.Lactobacillales.Streptococcaceae	3.60661			-
Bacteria.Firmicutes.Clostridia.Clostridiales.Eubacteriaceae	1.53107			-
Bacteria.Actinobacteria.unidentified_Actinobacteria.Micrococcales.Intrasporangiaceae.Aquipuribacter	0.986927			-
Bacteria.Proteobacteria.Alphaproteobacteria.unidentified_Alphaproteobacteria	2.69022			0.0345016
Bacteria.Cyanobacteria.unidentified_Cyanobacteria.unidentified_Cyanobacteria.unidentified_Cyanobacteria.unidentified_Cyanobacteria.Colacium_mucronatum	1.38488			-
Bacteria.Firmicutes.Clostridia.Clostridiales.Eubacteriaceae.Anaerofustis	1.53107			-
Bacteria.Firmicutes.Clostridia.Clostridiales.Lachnospiraceae.Anaerostipes	3.81848			-
Bacteria.Bacteroidetes.Bacteroidia.Cytophagales.Spirosomaceae.Pseudarcicella	1.28796			-
Bacteria.Firmicutes.Clostridia.Clostridiales.unidentified_Clostridiales.Peptoniphilus	1.16317			-
Bacteria.Firmicutes.Clostridia.Clostridiales.Christensenellaceae.Catabacter.Christensenella_timonensis	1.46413			-
Bacteria.Bacteroidetes.Ignavibacteria.Ignavibacteriales.Ignavibacteriaceae.Ignavibacterium	1.91635			0.0345016
Bacteria.Firmicutes.Bacilli.Bacillales.Bacillaceae.Geobacillus	2.79994			-
Bacteria.Actinobacteria.Acidimicrobiia.unidentified_Acidimicrobiia.unidentified_Acidimicrobiia.Ilumatobacter	1.38489			-
Bacteria.Proteobacteria.Alphaproteobacteria.Holosporales.Holosporaceae	1.16304			-
Bacteria.Firmicutes.Negativicutes.Selenomonadales.Veillonellaceae.Dialister.Veillonellaceae_bacterium_DNF00626	1.16314			-
Bacteria.Proteobacteria.Alphaproteobacteria.Rhizobiales.unidentified_Rhizobiales.Phreatobacter	1.46411			-
Bacteria.Bacteroidetes.Bacteroidia.Bacteroidales.Bacteroidaceae.Bacteroides	4.0982			-
Bacteria.Firmicutes.Bacilli.Bacillales.Bacillaceae.Bacillus	1.46405			-
Bacteria.Bacteroidetes.Bacteroidia.Cytophagales.Spirosomaceae	2.11729			0.0345016
Bacteria.Acidobacteria.unidentified_Acidobacteria.unidentified_Acidobacteria.unidentified_Acidobacteria.unidentified_Acidobacteria	1.28796			-
Bacteria.Actinobacteria.unidentified_Actinobacteria.Corynebacteriales.Corynebacteriaceae.unidentified_Corynebacteriaceae.Corynebacterium_camporealensis	0.986927			-
Bacteria.Bacteroidetes	5.50717			-
Bacteria.Firmicutes.Bacilli.Bacillales.Bacillaceae.Bacillus.Bacillus_marisflavi	1.46405			-
Bacteria.Proteobacteria.Gammaproteobacteria.unidentified_Gammaproteobacteria.Burkholderiaceae.Rhizobacter.Rhizobacter_gummiphilus	0.986939			-
Bacteria.Firmicutes.Bacilli.Lactobacillales.Lactobacillaceae.Lactobacillus.Lactobacillus_reuteri	2.88735			-
Bacteria.Firmicutes.Clostridia.Clostridiales.Ruminococcaceae.Papillibacter	3.45677			-
Bacteria.Firmicutes.Bacilli.Bacillales.Planococcaceae	3.22249			-
Bacteria.Proteobacteria.Gammaproteobacteria.Pseudomonadales.Moraxellaceae	2.78284			-
Bacteria.Bacteroidetes.Bacteroidia.Bacteroidales.Paludibacteraceae.Paludibacter	1.16304			-
Bacteria.Firmicutes.Clostridia.Clostridiales.Ruminococcaceae	5.34795			-
Bacteria.Firmicutes.Bacilli.Lactobacillales.Lactobacillaceae.Lactobacillus	3.54029			-
Bacteria.Firmicutes.Clostridia.Clostridiales.Lachnospiraceae.Agathobacter	2.04765			-
Bacteria.Deferribacteres	2.23006			-
Bacteria.Bacteroidetes.Ignavibacteria.Ignavibacteriales.unidentified_Ignavibacteriales.unidentified_Ignavibacteriales.Ignavibacteria_bacterium_RIFOXYC12_FULL_35_11	1.38488			-
Bacteria.Firmicutes.Clostridia.Clostridiales.Lachnospiraceae.Blautia.Blautia_glucerasea	3.27928			-
Bacteria.Firmicutes.Clostridia.Clostridiales.Lachnospiraceae.Lachnoclostridium.Lachnospiraceae_bacterium_2_1_46FAA	2.53114			-
Bacteria.Firmicutes.Negativicutes.Selenomonadales.Veillonellaceae.Dialister.Dialister_micraerophilus	0.686086			-
Bacteria.Verrucomicrobia.Verrucomicrobiae.Verrucomicrobiales.Akkermansiaceae	5.53893	HF.20	5.12738	0.0220848
Bacteria.Proteobacteria.Gammaproteobacteria.Alteromonadales.Alteromonadaceae.Rheinheimera.Rheinheimera_soli	2.71531			0.00854298
Bacteria.Proteobacteria.Alphaproteobacteria.Sphingomonadales.Sphingomonadaceae.Sphingopyxis	1.28796			-
Bacteria.Proteobacteria.Gammaproteobacteria.unidentified_Gammaproteobacteria.Neisseriaceae	1.91645			-
Bacteria.Proteobacteria.Gammaproteobacteria.unidentified_Gammaproteobacteria	3.76802			-
Bacteria.Deferribacteres.unidentified_Deferribacteres.Deferribacterales	2.23006			-
Bacteria.Cyanobacteria.unidentified_Cyanobacteria.Nostocales.Microcystaceae	0.685935			-
Bacteria.Deinococcus_Thermus.Deinococci	1.16321			-
Bacteria.Spirochaetes.Spirochaetia	0.986952			-
Bacteria.Firmicutes.Clostridia.Clostridiales.Syntrophomonadaceae.Syntrophomonas	0.68596			-
Bacteria.Acidobacteria.unidentified_Acidobacteria	1.38488	HF.20	3.27743	0.0345016
Bacteria.Firmicutes.Clostridia.Clostridiales.Lachnospiraceae.Lachnospira	1.46407			-
Bacteria.Firmicutes.Bacilli.Lactobacillales.Carnobacteriaceae	2.11732			-
Bacteria.Proteobacteria.Gammaproteobacteria.Enterobacteriales	3.38226			-
Bacteria.Firmicutes.Erysipelotrichia.Erysipelotrichales.Erysipelotrichaceae.Faecalitalea	4.09987			-
Bacteria.Bacteroidetes.Bacteroidia.Flavobacteriales.Flavobacteriaceae	2.02835			0.00854298
Bacteria.Proteobacteria.Gammaproteobacteria.Pseudomonadales.Moraxellaceae.Acinetobacter	2.65906			-
Bacteria.Actinobacteria.unidentified_Actinobacteria.Bifidobacteriales.Bifidobacteriaceae	3.17455			-
Bacteria.Proteobacteria.Gammaproteobacteria.unidentified_Gammaproteobacteria.Rhodocyclaceae.Dechloromonas	1.862			-
Bacteria.Actinobacteria.unidentified_Actinobacteria.Micrococcales.Microbacteriaceae	3.35805	HF.20	3.13581	0.0491054
Bacteria.Actinobacteria.Thermoleophilia.Solirubrobacterales.Solirubrobacteraceae	1.86213			-
Bacteria.Proteobacteria.Alphaproteobacteria.Rhizobiales	3.12685			-
Bacteria.Bacteroidetes.Bacteroidia.Flavobacteriales.Crocinitomicaceae	1.16302			-
Bacteria.Proteobacteria.Alphaproteobacteria.Rhizobiales.unidentified_Rhizobiales.Devosia	2.61022			0.00854298
Bacteria.Proteobacteria.Deltaproteobacteria.Desulfovibrionales	5.14436	HFB.20	4.80647	0.00350008
Bacteria.Firmicutes.Clostridia.Clostridiales.Ruminococcaceae.unidentified_Ruminococcaceae	4.79899			-
Bacteria.Gemmatimonadetes.unidentified_Gemmatimonadetes	1.58899			-
Bacteria.Gemmatimonadetes.unidentified_Gemmatimonadetes.Gemmatimonadales	1.58899			-
Bacteria.Actinobacteria.unidentified_Actinobacteria.Streptomycetales	0.686048			-
Bacteria.Proteobacteria.Gammaproteobacteria.unidentified_Gammaproteobacteria.Rhodocyclaceae.Denitratisoma	0.685897			-
Bacteria.Bacteroidetes.Bacteroidia.Chitinophagales.Chitinophagaceae	2.2174			0.00854298
Bacteria.Proteobacteria.Gammaproteobacteria.Thiotrichales	0.685897			-
Bacteria.Deinococcus_Thermus.Deinococci.Deinococcales.Deinococcaceae.Deinococcus	1.16321			-
Bacteria.Cyanobacteria	3.05882			-
Bacteria.Proteobacteria.Gammaproteobacteria.Enterobacteriales.Enterobacteriaceae.Serratia.Serratia_marcescens	2.2542			-
Bacteria.Firmicutes.Bacilli.Lactobacillales.Streptococcaceae.Lactococcus.Lactococcus_raffinolactis	1.28805			-
Bacteria.Melainabacteria.unidentified_Melainabacteria.unidentified_Melainabacteria.unidentified_Melainabacteria.unidentified_Melainabacteria.Clostridium_sp_K4410MGS_306	0.685947			-
Bacteria.Actinobacteria.Coriobacteriia.Coriobacteriales.Eggerthellaceae	3.73906			-
Bacteria.Actinobacteria.unidentified_Actinobacteria.unidentified_Actinobacteria.unidentified_Actinobacteria.unidentified_Actinobacteria.bacterium_rJ7	2.34872			-
Bacteria.Bacteroidetes.Bacteroidia.Bacteroidales.Rikenellaceae.Alistipes.Tidjanibacter_massiliensis	2.31944			-
Bacteria.Firmicutes.Erysipelotrichia.Erysipelotrichales.Erysipelotrichaceae.Turicibacter	2.77938			-
Bacteria.Firmicutes.Clostridia.Clostridiales.Lachnospiraceae.unidentified_Lachnospiraceae.Lachnospiraceae_bacterium_A2	1.72735			-
Bacteria.Actinobacteria.Acidimicrobiia.unidentified_Acidimicrobiia	1.72733	HF.20	3.06972	0.0345016
Bacteria.Proteobacteria.Alphaproteobacteria.Rhodobacterales.Rhodobacteraceae.Rubellimicrobium	0.685897			-
Bacteria.Proteobacteria.Gammaproteobacteria.Xanthomonadales	2.80648	HF.20	3.01862	0.00179578
Bacteria.Actinobacteria.unidentified_Actinobacteria.unidentified_Actinobacteria.unidentified_Actinobacteria	2.34872			-
Bacteria.Firmicutes.Clostridia.Clostridiales.Lachnospiraceae.unidentified_Lachnospiraceae._Ruminococcus__gnavus	3.61281	HFB.20	3.16784	0.00681722
Bacteria.Verrucomicrobia.Verrucomicrobiae.Verrucomicrobiales.Rubritaleaceae	1.89005	HF.20	3.10561	0.00854298
Bacteria.Proteobacteria.Gammaproteobacteria.Thiotrichales.Thiotrichaceae.Thiothrix.Thiothrix_eikelboomii	0.685897			-
Bacteria.Firmicutes.Erysipelotrichia.Erysipelotrichales.Erysipelotrichaceae	4.67089	HFB.20	4.25148	0.0241096
Bacteria.Firmicutes.Erysipelotrichia.Erysipelotrichales.Erysipelotrichaceae.unidentified_Erysipelotrichaceae.bacterium_LF_3	0.685947			-
Bacteria.Firmicutes.Clostridia.Clostridiales.Lachnospiraceae.Fusicatenibacter	0.685909			-
Bacteria.Proteobacteria.Gammaproteobacteria.unidentified_Gammaproteobacteria.Burkholderiaceae	3.76259			-
Bacteria.Bacteroidetes.Bacteroidia.Bacteroidales.Prevotellaceae.Prevotella.Prevotella_timonensis	1.987			-
Bacteria.Firmicutes.Clostridia.Clostridiales.Ruminococcaceae.Intestinimonas	3.83886			-
Bacteria.Actinobacteria.Coriobacteriia.Coriobacteriales.Eggerthellaceae.Paraeggerthella	0.986939			-
Bacteria.Firmicutes.Clostridia.Clostridiales.Ruminococcaceae.Oscillibacter	4.12592			-
Bacteria.Fusobacteria.Fusobacteriia.Fusobacteriales.Fusobacteriaceae	1.72731			-
Bacteria.Bacteroidetes.Bacteroidia.Bacteroidales.Rikenellaceae	4.05959			-
Bacteria.unidentified_Bacteria.unidentified_Bacteria.Campylobacterales.unidentified_Campylobacterales.Arcobacter.Arcobacter_sp_L	2.33914			0.0345016
Bacteria.Proteobacteria.Gammaproteobacteria.Pseudomonadales.Pseudomonadaceae	2.40193	HF.20	3.09595	0.0491054
Bacteria.Tenericutes.Mollicutes.Mycoplasmatales	1.96477			-
Bacteria.Proteobacteria.Gammaproteobacteria.Pseudomonadales.Pseudomonadaceae.Pseudomonas	2.40193	HF.20	3.09245	0.0491054
Bacteria.Proteobacteria.Gammaproteobacteria.unidentified_Gammaproteobacteria.Burkholderiaceae.Limnobacter	1.6859			-
Bacteria.Actinobacteria.unidentified_Actinobacteria.unidentified_Actinobacteria.unidentified_Actinobacteria.unidentified_Actinobacteria	2.34872			-
Bacteria.Firmicutes.Erysipelotrichia.Erysipelotrichales.Erysipelotrichaceae.Candidatus_Stoquefichus	2.87066	Ctr.20	3.14032	0.0282459
Bacteria.Proteobacteria.Gammaproteobacteria.unidentified_Gammaproteobacteria.Competibacteraceae.Candidatus_Competibacter	1.28796			-
Bacteria.Proteobacteria.Alphaproteobacteria.Sphingomonadales.Sphingomonadaceae.Porphyrobacter	2.28799			0.0345016
Bacteria.Bacteroidetes.Bacteroidia.Cytophagales.Microscillaceae.unidentified_Microscillaceae	1.64014			-
Bacteria.Firmicutes.Clostridia.Clostridiales.Ruminococcaceae.unidentified_Ruminococcaceae.Oscillibacter_sp_ER4	0.986939			-
Bacteria.Bacteroidetes.Bacteroidia.Sphingobacteriales.Sphingobacteriaceae.Solitalea	0.986939			-
Bacteria.Proteobacteria.Gammaproteobacteria.unidentified_Gammaproteobacteria.Chromobacteriaceae	0.685897			-
Bacteria.Proteobacteria.Gammaproteobacteria.Xanthomonadales.Xanthomonadaceae.Arenimonas	2.73123	HF.20	3.31686	0.00179578
Bacteria.Proteobacteria.Alphaproteobacteria.unidentified_Alphaproteobacteria.Acetobacteraceae	1.38488			-
Bacteria.Firmicutes.Clostridia.Clostridiales.Lachnospiraceae.unidentified_Lachnospiraceae.Clostridiales_bacterium_CIEAF_020	2.60504			-
Bacteria.Actinobacteria.Coriobacteriia.Coriobacteriales.Eggerthellaceae.Parvibacter	2.02841			-
Bacteria.Firmicutes.Bacilli.Lactobacillales.Streptococcaceae.Streptococcus	3.60136			-
Bacteria.Actinobacteria.Thermoleophilia.Solirubrobacterales.Solirubrobacteraceae.Parviterribacter	1.86213			-
Bacteria.Bacteroidetes.Ignavibacteria.Ignavibacteriales	2.06612			0.0345016
Bacteria.Cyanobacteria.unidentified_Cyanobacteria.unidentified_Cyanobacteria	3.01429			-
Bacteria.Firmicutes.Clostridia.Clostridiales.Lachnospiraceae.unidentified_Lachnospiraceae.Clostridium_sp_Culture_27	2.58359			-
Bacteria.Actinobacteria.Acidimicrobiia.unidentified_Acidimicrobiia.unidentified_Acidimicrobiia.unidentified_Acidimicrobiia	1.46411			-
Bacteria.Proteobacteria.Deltaproteobacteria.Syntrophobacterales	1.28797			-
Bacteria.Firmicutes.Clostridia.Clostridiales.Ruminococcaceae.Negativibacillus	2.19114			-
Bacteria.Proteobacteria.Gammaproteobacteria.Pseudomonadales.Moraxellaceae.Acinetobacter.Acinetobacter_bohemicus	2.17726			-
Bacteria.Proteobacteria.Deltaproteobacteria.Bradymonadales	0.986939			-
Bacteria.Proteobacteria.Gammaproteobacteria.Enterobacteriales.Enterobacteriaceae.unidentified_Enterobacteriaceae.Escherichia_coli	3.36985			0.0442139
Bacteria.Proteobacteria.Gammaproteobacteria.Vibrionales.Vibrionaceae.Vibrio	1.89003			-
Bacteria.Firmicutes.Bacilli.Lactobacillales.Streptococcaceae.Lactococcus.Lactococcus_lactis	2.11734			-
Bacteria.Fusobacteria.Fusobacteriia.Fusobacteriales.Leptotrichiaceae.Sneathia.Sneathia_amnii	2.73528			-
Bacteria.Bacteroidetes.Bacteroidia.Bacteroidales.Tannerellaceae.Parabacteroides.Parabacteroides_merdae	0.686048			-
Bacteria.Proteobacteria.Alphaproteobacteria.Caulobacterales.Hyphomonadaceae.Hirschia	1.16303			-
Bacteria.Proteobacteria.Gammaproteobacteria.Pseudomonadales	2.9339			-
Bacteria.Firmicutes.Bacilli.Lactobacillales.Lactobacillaceae.Lactobacillus.Lactobacillus_intestinalis	1.987			-
Bacteria.Spirochaetes.Spirochaetia.Spirochaetales.Spirochaetaceae	0.986952			-
Bacteria.Proteobacteria.Alphaproteobacteria.Rhodobacterales.Rhodobacteraceae.Defluviimonas	1.28815			-
Bacteria.Cyanobacteria.unidentified_Cyanobacteria	3.05882			-
Bacteria.Actinobacteria.Coriobacteriia.Coriobacteriales.Eggerthellaceae.Adlercreutzia	3.34496	HFB.20	3.16923	0.0316553
Bacteria.Firmicutes.Clostridia.Clostridiales.Lachnospiraceae.Dorea	3.04009			-
Bacteria.Chloroflexi.Anaerolineae.Anaerolineales.Anaerolineaceae.Anaerolinea	0.986927			-
Bacteria.Firmicutes.Clostridia.Clostridiales.Defluviitaleaceae	3.27251			-
Bacteria.Proteobacteria.Alphaproteobacteria.Rickettsiales.Rickettsiaceae	1.64019			-
Bacteria.Firmicutes.Clostridia.Clostridiales.Christensenellaceae	3.45314	HFB.20	3.03559	0.0445514
Bacteria.Proteobacteria.Gammaproteobacteria.Aeromonadales.Aeromonadaceae.Aeromonas	3.29233	HF.20	3.03022	0.00567924
Bacteria.Firmicutes.Negativicutes.Selenomonadales.Veillonellaceae.Quinella	1.16304			-
Bacteria.Firmicutes.Clostridia.Clostridiales.Lachnospiraceae.unidentified_Lachnospiraceae.Clostridium_sp_ASF356	1.83211			-
Bacteria.unidentified_Bacteria.unidentified_Bacteria.unidentified_Bacteria.unidentified_Bacteria	4.37626			-
Bacteria.Bacteroidetes.Bacteroidia.Chitinophagales.Saprospiraceae.unidentified_Saprospiraceae	1.46406			-
Bacteria.Proteobacteria.Alphaproteobacteria.Rhizobiales.unidentified_Rhizobiales	2.65907			-
Bacteria.Proteobacteria.Gammaproteobacteria.unidentified_Gammaproteobacteria.Rhodocyclaceae	2.22997			-
Bacteria.Proteobacteria.Gammaproteobacteria.Vibrionales	1.89003			-
Bacteria.Firmicutes.Clostridia.Clostridiales.Lachnospiraceae.Acetatifactor	3.0362			-
Bacteria.Bacteroidetes.Bacteroidia.Chitinophagales.Saprospiraceae.Candidatus_Aquirestis	2.34869			0.0345016
Bacteria.Firmicutes.Bacilli.Lactobacillales.Streptococcaceae.Streptococcus.Streptococcus_azizii	0.686061			-
Bacteria.Firmicutes.Bacilli.Bacillales.Bacillaceae	2.79994			-
Bacteria.Firmicutes.Clostridia.Clostridiales.Peptococcaceae.Peptococcus	2.95782			-
Bacteria.Cyanobacteria.unidentified_Cyanobacteria.unidentified_Cyanobacteria.Pseudanabaenaceae.unidentified_Pseudanabaenaceae	0.685897			-
Bacteria.Firmicutes.Clostridia.Clostridiales.Ruminococcaceae.unidentified_Ruminococcaceae.iron_reducing_bacterium_enrichment_culture_clone_HN_HFO10	2.48528			-
Bacteria.Acidobacteria.unidentified_Acidobacteria.unidentified_Acidobacteria.unidentified_Acidobacteria	1.38488	HF.20	3.2813	0.0345016
Bacteria.Proteobacteria.Alphaproteobacteria.Rhizobiales.unidentified_Rhizobiales.Pleomorphomonas	1.58915			-
Bacteria.Chloroflexi	1.38487			-
Bacteria.Bacteroidetes.Bacteroidia.Chitinophagales.Saprospiraceae	2.51843			0.00854298
Bacteria.Proteobacteria.Gammaproteobacteria.unidentified_Gammaproteobacteria.Chromobacteriaceae.Vogesella	0.685897			-
Bacteria.Firmicutes.Bacilli.Lactobacillales.Lactobacillaceae.Lactobacillus.Lactobacillus_iners	2.44939			-
Bacteria.Proteobacteria.Gammaproteobacteria.Pseudomonadales.Moraxellaceae.Enhydrobacter.Moraxella_osloensis	0.986939			-
Bacteria.Actinobacteria.unidentified_Actinobacteria.Corynebacteriales.Corynebacteriaceae	1.8621			-
Bacteria.Firmicutes.Clostridia.Clostridiales.Ruminococcaceae.unidentified_Ruminococcaceae.Ruminococcaceae_bacterium_Marseille_P3738	2.44941	HFB.20	3.2641	0.0117269
Bacteria.Actinobacteria.unidentified_Actinobacteria	3.54146			-
Bacteria.Actinobacteria.unidentified_Actinobacteria.Micrococcales.Dermatophilaceae	1.53118			-
Bacteria.Proteobacteria.Gammaproteobacteria.unidentified_Gammaproteobacteria.Burkholderiaceae.Parasutterella.Burkholderiales_bacterium_YL45	2.71934			-
Bacteria.Chloroflexi.Anaerolineae.Caldilineales.Caldilineaceae	0.685897			-
Bacteria.Actinobacteria.unidentified_Actinobacteria.Micrococcales.Microbacteriaceae.Aurantimicrobium	2.3092			0.0345016
Bacteria.Bacteroidetes.Bacteroidia.Chitinophagales.Chitinophagaceae.Dinghuibacter	1.96466			-
Bacteria.Proteobacteria.Gammaproteobacteria.Pseudomonadales.Moraxellaceae.Psychrobacter	1.3849			-
Bacteria.Cyanobacteria.unidentified_Cyanobacteria.Nostocales	0.685935			-
Bacteria.Firmicutes.Clostridia.Clostridiales.Peptostreptococcaceae	2.73129	HFB.20	3.14491	0.0191929
Bacteria.Firmicutes.Clostridia.Clostridiales.Lachnospiraceae.Dorea.Dorea_formicigenerans	2.80323			-
Bacteria.Bacteroidetes.Bacteroidia.Cytophagales.Microscillaceae.unidentified_Microscillaceae.bacterium_TG141	1.64014			-
Bacteria.Firmicutes.Clostridia.Clostridiales.Lachnospiraceae.Lachnoclostridium._Clostridium__symbiosum	1.94121			-
Bacteria.Cyanobacteria.unidentified_Cyanobacteria.unidentified_Cyanobacteria.unidentified_Cyanobacteria.unidentified_Cyanobacteria.Tetraselmis_sp_CCMP_881	1.46405			-
Bacteria.Firmicutes.Erysipelotrichia.Erysipelotrichales.Erysipelotrichaceae.Faecalibaculum	2.97595			-
Bacteria.Proteobacteria.Gammaproteobacteria.unidentified_Gammaproteobacteria.Burkholderiaceae.Polynucleobacter.Polynucleobacter_cosmopolitanus	1.862			0.0345016
Bacteria.Proteobacteria.Gammaproteobacteria.unidentified_Gammaproteobacteria.Rhodocyclaceae.Sulfuritalea	1.76509			-
Bacteria.Bacteroidetes.Bacteroidia.Bacteroidales.Paludibacteraceae	1.16304			-
Bacteria.Firmicutes.Clostridia.Clostridiales.Ruminococcaceae.unidentified_Ruminococcaceae.Ruminococcaceae_bacterium_NK4B32	0.685909			-
Bacteria.Firmicutes.Bacilli.Bacillales.Staphylococcaceae.Staphylococcus.Staphylococcus_lentus	1.16306			-
Bacteria.Firmicutes.Clostridia.Clostridiales.Christensenellaceae.Catabacter	1.46413			-
Bacteria.Proteobacteria.Gammaproteobacteria.Cellvibrionales.Halieaceae	1.68591			0.0345016
Bacteria.Firmicutes.Bacilli.Lactobacillales.Aerococcaceae	3.06798	HFB.20	3.32539	0.00784442
Bacteria.Actinobacteria.unidentified_Actinobacteria.Micrococcales.Microbacteriaceae.Microbacterium	1.53104			-
Bacteria.Proteobacteria.Alphaproteobacteria.Caulobacterales.Hyphomonadaceae.Hyphomonas	1.9412	HF.20	3.0526	0.00854298
Bacteria.Cyanobacteria.unidentified_Cyanobacteria.unidentified_Cyanobacteria.unidentified_Cyanobacteria.unidentified_Cyanobacteria.Leptolyngbya_sp_LEGE_07312	0.986965			-
Bacteria.Proteobacteria.Gammaproteobacteria.unidentified_Gammaproteobacteria.Burkholderiaceae.Noviherbaspirillum	1.64017			0.0345016
Bacteria.Firmicutes.Clostridia.Clostridiales.Lachnospiraceae.unidentified_Lachnospiraceae.Lachnospiraceae_bacterium_DW67	2.57243			-
Bacteria.Bacteroidetes.Bacteroidia.Bacteroidales.Rikenellaceae.Rikenella	2.34869			0.00624241
Bacteria.Proteobacteria	5.15574	HFB.20	4.79336	0.00613609
Bacteria.Cyanobacteria.unidentified_Cyanobacteria.Nostocales.Microcystaceae.unidentified_Microcystaceae	0.685935			-
Bacteria.Bacteroidetes.Bacteroidia.Bacteroidales.Bacteroidaceae	4.0982			-
Bacteria.Firmicutes.Erysipelotrichia.Erysipelotrichales.Erysipelotrichaceae.Erysipelatoclostridium	3.59337			-
Bacteria.Bacteroidetes.Bacteroidia.Bacteroidales.Tannerellaceae.Parabacteroides.Parabacteroides_distasonis	2.2657			-
Bacteria.Proteobacteria.Alphaproteobacteria.Rhizobiales.Rhizobiaceae	2.66821			-
Bacteria.Proteobacteria.Alphaproteobacteria.Rhodobacterales	3.16304			0.0267308
Bacteria.Actinobacteria.unidentified_Actinobacteria.Micrococcales.Intrasporangiaceae.Ornithinicoccus	1.89012			-
Bacteria.Proteobacteria.Gammaproteobacteria.unidentified_Gammaproteobacteria.Burkholderiaceae.Parasutterella	3.76259			-
Bacteria.Proteobacteria.Gammaproteobacteria.Pseudomonadales.Moraxellaceae.Acinetobacter.Acinetobacter_guillouiae	1.3849			-
Bacteria.Proteobacteria.Gammaproteobacteria.unidentified_Gammaproteobacteria.Burkholderiaceae.Leptothrix	1.94118			-
Bacteria.Bacteroidetes.Bacteroidia.Cytophagales.Spirosomaceae.Lacihabitans	1.7273			-
Bacteria.unidentified_Bacteria.unidentified_Bacteria	4.43679			-
Bacteria.Bacteroidetes.Bacteroidia.Bacteroidales.Tannerellaceae.Parabacteroides.Parabacteroides_goldsteinii	3.18288			-
Bacteria.Actinobacteria.Coriobacteriia.Coriobacteriales.Atopobiaceae.Atopobium.Atopobium_vaginae	2.47134			-
Bacteria.Bacteroidetes.Bacteroidia.Bacteroidales.Rikenellaceae.Alistipes.Alistipes_indistinctus	2.0839			-
Bacteria.Chloroflexi.Anaerolineae.Caldilineales	0.685897			-
Bacteria.Firmicutes.Bacilli.Lactobacillales.Lactobacillaceae.Lactobacillus.Lactobacillus_delbrueckii	0.987022			-
Bacteria.Proteobacteria.Alphaproteobacteria.Rhizobiales.unidentified_Rhizobiales.unidentified_Rhizobiales.alpha_proteobacterium_A0839	0.98699			-
Bacteria.Bacteroidetes.Bacteroidia.Sphingobacteriales.Sphingobacteriaceae.Pedobacter	2.45678			0.00854298
Bacteria.Bacteroidetes.Bacteroidia.Sphingobacteriales	2.53102			0.00854298
Bacteria.Proteobacteria.Gammaproteobacteria.unidentified_Gammaproteobacteria.Burkholderiaceae.Kerstersia	2.68594			0.00854298
Bacteria.Proteobacteria.Gammaproteobacteria.Aeromonadales.Aeromonadaceae.Aeromonas.Aeromonas_sobria	3.29017	HF.20	3.02789	0.00567924
Bacteria.Proteobacteria.Gammaproteobacteria.Pseudomonadales.Moraxellaceae.Psychrobacter.Psychrobacter_alimentarius	1.3849			-
Bacteria.Proteobacteria.Gammaproteobacteria.Cellvibrionales.Spongiibacteraceae	1.6859			-
Bacteria.Actinobacteria.unidentified_Actinobacteria.Micrococcales	3.47623			-
Bacteria.Proteobacteria.Gammaproteobacteria.Xanthomonadales.Xanthomonadaceae	2.76869	HF.20	3.18837	0.00179578
Bacteria.Firmicutes.Clostridia.Clostridiales.Peptostreptococcaceae.Romboutsia	2.73129	HFB.20	3.14491	0.0191929
Bacteria.Firmicutes.Clostridia.Clostridiales.Lachnospiraceae.Lachnoclostridium.Dorea_sp_5_2	3.11572			0.00432024
Bacteria.Proteobacteria.Alphaproteobacteria.Holosporales	1.16304			-
Bacteria.Proteobacteria.Alphaproteobacteria.Rhizobiales.unidentified_Rhizobiales.Nordella	0.98699			-
Bacteria.Spirochaetes	0.986952			-
Bacteria.Bacteroidetes.Bacteroidia.Sphingobacteriales.Sphingobacteriaceae.Pedobacter.Sphingomonas_sp_BAC84	2.02832			-
Bacteria.Bacteroidetes.Bacteroidia.Flavobacteriales.Cryomorphaceae	1.28799			-
Bacteria.Firmicutes.Clostridia.Clostridiales.Lachnospiraceae.unidentified_Lachnospiraceae.Clostridium_sp_Clone_17	3.57359			-
Bacteria.Deinococcus_Thermus	1.16321			-
Bacteria.Firmicutes.Clostridia.Clostridiales.Lachnospiraceae.Roseburia	3.11083			0.0422673
Bacteria.Proteobacteria.Alphaproteobacteria.Rhodobacterales.Rhodobacteraceae	3.16304			0.0267308
Bacteria.Actinobacteria.Thermoleophilia.Solirubrobacterales	1.86213			-
Bacteria.Firmicutes.Erysipelotrichia.Erysipelotrichales.Erysipelotrichaceae.Ileibacterium	3.35895			-
Bacteria.Firmicutes.Clostridia.Clostridiales.Ruminococcaceae.Hydrogenoanaerobacterium	1.79989			-
Bacteria.Fusobacteria.Fusobacteriia.Fusobacteriales.Leptotrichiaceae	2.73528			-
Bacteria.Firmicutes.Clostridia.Clostridiales.Ruminococcaceae.unidentified_Ruminococcaceae.rumen_bacterium_NK4A214	0.986939			-
Bacteria.Proteobacteria.Alphaproteobacteria.Rhizobiales.Beijerinckiaceae	2.49887			0.00854298
Bacteria.Proteobacteria.Alphaproteobacteria	3.76184	HF.20	3.49796	0.0319225
Bacteria.Actinobacteria.Acidimicrobiia	2.1331			0.0345016
Bacteria.Firmicutes.Clostridia.Clostridiales.Lachnospiraceae.unidentified_Lachnospiraceae	4.64233			-
Bacteria.Proteobacteria.Alphaproteobacteria.Caulobacterales.Caulobacteraceae.Caulobacter	1.72732	HF.20	3.11631	0.0345016
Bacteria.Firmicutes.Clostridia.Clostridiales.Lachnospiraceae.unidentified_Lachnospiraceae.Lachnospiraceae_bacterium_DW17	3.97399			-
Bacteria.Firmicutes.Bacilli.Lactobacillales.Streptococcaceae.Streptococcus.Streptococcus_salivarius_subsp_thermophilus	2.17732			-
Bacteria.Firmicutes.Clostridia.Clostridiales.Ruminococcaceae.Butyricicoccus	3.03036			-
Bacteria.Firmicutes.Clostridia.Clostridiales.Ruminococcaceae.unidentified_Ruminococcaceae._Clostridium__papyrosolvens	4.44492			-
Bacteria.Melainabacteria.unidentified_Melainabacteria	0.685947			-
Bacteria.Proteobacteria.Alphaproteobacteria.Caulobacterales.Caulobacteraceae	3.04576			0.0216911
Bacteria.Proteobacteria.Gammaproteobacteria.Pseudomonadales.Moraxellaceae.Acinetobacter.Acinetobacter_johnsonii	2.3092			-
Bacteria.Proteobacteria.Alphaproteobacteria.Sphingomonadales.Sphingomonadaceae.Sphingomonas.Sphingomonas_kaistensis	0.986927			-
Bacteria.Firmicutes.Negativicutes	3.53849			-
Bacteria.Deinococcus_Thermus.Deinococci.Deinococcales.Deinococcaceae	1.16321			-
Bacteria.Cyanobacteria.unidentified_Cyanobacteria.Nostocales.Microcystaceae.unidentified_Microcystaceae.Microcystis_aeruginosa	0.685935			-
Bacteria.Bacteroidetes.Bacteroidia.Bacteroidales.Prevotellaceae.Alloprevotella	4.15636			-
Bacteria.Armatimonadetes	1.3849			-
Bacteria.Firmicutes	5.69657			-
Bacteria.Firmicutes.Clostridia.Clostridiales.Lachnospiraceae.Blautia	3.81727			-
Bacteria.Melainabacteria.unidentified_Melainabacteria.unidentified_Melainabacteria	0.685947			-
Bacteria.Proteobacteria.Alphaproteobacteria.unidentified_Alphaproteobacteria.unidentified_Alphaproteobacteria.Elstera	0.986927			-
Bacteria.unidentified_Bacteria.unidentified_Bacteria.Campylobacterales.Helicobacteraceae.Helicobacter.Helicobacter_hepaticus	2.27703			-
Bacteria.Firmicutes.Negativicutes.Selenomonadales.Veillonellaceae.Dialister	1.2881			-
Bacteria.Proteobacteria.Gammaproteobacteria.unidentified_Gammaproteobacteria.Burkholderiaceae.unidentified_Burkholderiaceae	1.58899			-
Bacteria.Proteobacteria.Alphaproteobacteria.Caulobacterales	3.08387			0.0216911
Bacteria.Proteobacteria.Gammaproteobacteria.Chromatiales.Chromatiaceae	0.986927			-
Bacteria.Actinobacteria.unidentified_Actinobacteria.Propionibacteriales.Propionibacteriaceae	2.61544			-
Bacteria.Firmicutes.Clostridia.Clostridiales.Lachnospiraceae	5.30811			-
Bacteria.Bacteroidetes.Bacteroidia.Bacteroidales.Muribaculaceae.Muribaculum	2.97379	Ctr.20	3.17641	0.0163896
Bacteria.Bacteroidetes.Bacteroidia.Bacteroidales.Bacteroidaceae.Bacteroides.Bacteroides_eggerthii	0.986965			-
Bacteria.Firmicutes.Erysipelotrichia.Erysipelotrichales.Erysipelotrichaceae.unidentified_Erysipelotrichaceae	0.685947			-
Bacteria.Proteobacteria.Gammaproteobacteria.unidentified_Gammaproteobacteria.Competibacteraceae	1.28796			-
Bacteria.Firmicutes.Clostridia.Clostridiales.unidentified_Clostridiales.unidentified_Clostridiales	3.41268			-
Bacteria.Proteobacteria.Gammaproteobacteria.unidentified_Gammaproteobacteria.Burkholderiaceae.Massilia	1.64016			0.0345016
Bacteria.Proteobacteria.Deltaproteobacteria.Syntrophobacterales.Syntrophaceae.Desulfobacca	1.28797			-
Bacteria.Verrucomicrobia.Verrucomicrobiae.Verrucomicrobiales.Rubritaleaceae.Luteolibacter.Verrucomicrobia_bacterium_SCGC_AAA027_I19	1.16303			-
Bacteria.Proteobacteria.Alphaproteobacteria.Sphingomonadales.Sphingomonadaceae.Altererythrobacter	1.7651			-
Bacteria.Proteobacteria.Alphaproteobacteria.Micropepsales.Micropepsaceae	1.16302			-
Bacteria.Firmicutes.Erysipelotrichia.Erysipelotrichales	4.67089	HFB.20	4.25148	0.0241096
Bacteria.Bacteroidetes.Bacteroidia.Bacteroidales.Bacteroidaceae.Bacteroides.Bacteroides_uniformis	2.83515			-
Bacteria.Firmicutes.Bacilli.Bacillales.Staphylococcaceae.Staphylococcus	2.50552			-
Bacteria.Deferribacteres.unidentified_Deferribacteres.Deferribacterales.Deferribacteraceae.Mucispirillum.Mucispirillum_schaedleri	2.23006			-
Bacteria.Firmicutes.Clostridia.Clostridiales.Lachnospiraceae.Tyzzerella	3.1759			-
Bacteria.Proteobacteria.Alphaproteobacteria.Sphingomonadales.Sphingomonadaceae.Sandarakinorhabdus	2.02833			-
Bacteria.Actinobacteria.Coriobacteriia	3.78393			-
Bacteria.Firmicutes.Clostridia.Clostridiales.Lachnospiraceae.unidentified_Lachnospiraceae._Eubacterium__hallii	0.685909			-
Bacteria.Bacteroidetes.Bacteroidia.Cytophagales.Microscillaceae.Chryseolinea	1.28796			-
Bacteria.Proteobacteria.Deltaproteobacteria.Desulfovibrionales.Desulfovibrionaceae.Desulfovibrio	4.50269			-
Bacteria.Firmicutes.Negativicutes.Selenomonadales.Veillonellaceae	3.53849			-
Bacteria.unidentified_Bacteria.unidentified_Bacteria.Campylobacterales.unidentified_Campylobacterales	2.33914			0.0345016
Bacteria.Firmicutes.Clostridia.Clostridiales.Ruminococcaceae.unidentified_Ruminococcaceae.Clostridiales_bacterium_42_27	4.33206	Ctr.20	3.95298	0.0292416
Bacteria.Proteobacteria.Gammaproteobacteria.Enterobacteriales.Enterobacteriaceae.Klebsiella	2.36722			-
Bacteria.Fusobacteria.Fusobacteriia.Fusobacteriales.Fusobacteriaceae.Cetobacterium	1.72731			-
Bacteria.Firmicutes.Clostridia.Clostridiales.Ruminococcaceae.Flavonifractor	1.46409			-
Bacteria.Gemmatimonadetes	1.58899			-
Bacteria.Bacteroidetes.Bacteroidia.Flavobacteriales.Flavobacteriaceae.Flavobacterium.Flavobacterium_hauense	0.98699			-
Bacteria.Actinobacteria.unidentified_Actinobacteria.Streptomycetales.Streptomycetaceae	0.686048			-
Bacteria.Firmicutes.Clostridia.Clostridiales.Lachnospiraceae.unidentified_Lachnospiraceae.Lachnospiraceae_bacterium_COE1	3.62399	Ctr.20	3.18042	0.0258623
Bacteria.Actinobacteria.unidentified_Actinobacteria.Frankiales	2.21738			0.0345016
Bacteria.Proteobacteria.Deltaproteobacteria	5.14436	HFB.20	4.80647	0.00350008
Bacteria.Firmicutes.Negativicutes.Selenomonadales.Veillonellaceae.Megasphaera.Veillonellaceae_bacterium_KA00182	3.53605			-
Bacteria.Bacteroidetes.Bacteroidia.Flavobacteriales.Crocinitomicaceae.Fluviicola	1.16302			-
Bacteria.Firmicutes.Clostridia.Clostridiales.Syntrophomonadaceae	0.68596			-
Bacteria.Firmicutes.Clostridia.Clostridiales.Lachnospiraceae.unidentified_Lachnospiraceae._Clostridium__colinum	0.68596			-
Bacteria.Proteobacteria.Deltaproteobacteria.Syntrophobacterales.Syntrophaceae	1.28797			-
Bacteria.Firmicutes.Clostridia.Clostridiales.unidentified_Clostridiales.Anaerovorax	2.10089			-
Bacteria.Proteobacteria.Gammaproteobacteria.unidentified_Gammaproteobacteria.Burkholderiaceae.Rhodoferax	2.02834			0.00854298
Bacteria.Cyanobacteria.unidentified_Cyanobacteria.unidentified_Cyanobacteria.unidentified_Cyanobacteria.unidentified_Cyanobacteria.Romeria_sp_KLL_H_201	0.986946			-
Bacteria.Firmicutes.Bacilli.Bacillales.unidentified_Bacillales.Exiguobacterium.Exiguobacterium_undae	1.96469			0.00854298
Bacteria.Proteobacteria.Alphaproteobacteria.unidentified_Alphaproteobacteria.unidentified_Alphaproteobacteria.unidentified_Alphaproteobacteria.Lacibacterium_aquatile	1.4641			-
Bacteria.Proteobacteria.Alphaproteobacteria.Sphingomonadales.Sphingomonadaceae.Polymorphobacter	0.986958			-
Bacteria.Proteobacteria.Gammaproteobacteria.unidentified_Gammaproteobacteria.Burkholderiaceae.Duganella.Duganella_zoogloeoides	1.58902	HF.20	3.09305	0.0345016
Bacteria.Bacteroidetes.Bacteroidia.Bacteroidales.Marinifilaceae.Butyricimonas	1.58905			-
Bacteria.Actinobacteria.Acidimicrobiia.unidentified_Acidimicrobiia.unidentified_Acidimicrobiia	1.72733	HF.20	3.06834	0.0345016
Bacteria.Proteobacteria.Gammaproteobacteria.Pseudomonadales.Pseudomonadaceae.Pseudomonas.Pseudomonas_mandelii	2.16305	HF.20	3.26872	0.0287286
Bacteria.Firmicutes.Clostridia.Clostridiales.Ruminococcaceae.Faecalibacterium.bacterium_ic1379	1.28812			-
Bacteria.Firmicutes.Bacilli.Lactobacillales.Enterococcaceae.Enterococcus	1.28801			-
Bacteria.Firmicutes.Erysipelotrichia.Erysipelotrichales.Erysipelotrichaceae.Ileibacterium.Ileibacterium_valens	3.35895			-
Bacteria.Bacteroidetes.Bacteroidia.Chitinophagales.Chitinophagaceae.Sediminibacterium	1.53105			-
Bacteria.Firmicutes.Clostridia.Clostridiales.Ruminococcaceae.Harryflintia	2.14836			-
Bacteria.Cyanobacteria.unidentified_Cyanobacteria.unidentified_Cyanobacteria.unidentified_Cyanobacteria.unidentified_Cyanobacteria.Lolium_perenne	1.68598			-
Bacteria.Firmicutes.Clostridia.Clostridiales.Ruminococcaceae.Candidatus_Soleaferrea	2.73522			-
Bacteria.Actinobacteria.unidentified_Actinobacteria.Bifidobacteriales.Bifidobacteriaceae.Gardnerella	3.01438			-
Bacteria.Tenericutes.Mollicutes.Mycoplasmatales.Mycoplasmataceae.Ureaplasma	1.86209			-
Bacteria.Proteobacteria.Gammaproteobacteria	4.1798			-
Bacteria.Proteobacteria.Gammaproteobacteria.unidentified_Gammaproteobacteria.Burkholderiaceae.Acidovorax	2.35802			0.00854298
Bacteria.Actinobacteria.unidentified_Actinobacteria.Frankiales.Sporichthyaceae	2.21738			0.0345016
Bacteria.Firmicutes.Bacilli.Bacillales.unidentified_Bacillales.Exiguobacterium	1.96469			0.00854298
Bacteria.Actinobacteria.unidentified_Actinobacteria.Corynebacteriales.Corynebacteriaceae.unidentified_Corynebacteriaceae	1.79997			-
Bacteria.Proteobacteria.Gammaproteobacteria.Alteromonadales	3.56444	HF.20	3.17832	0.0491054
Bacteria.Proteobacteria.Gammaproteobacteria.unidentified_Gammaproteobacteria.unidentified_Gammaproteobacteria.unidentified_Gammaproteobacteria	1.16303			-
Bacteria.Bacteroidetes.Bacteroidia.Sphingobacteriales.Sphingobacteriaceae.Pedobacter.Pedobacter_duraquae	1.68596			-
Bacteria.Actinobacteria.unidentified_Actinobacteria.Bifidobacteriales.Bifidobacteriaceae.Bifidobacterium.Bifidobacterium_animalis	2.66371	HFB.20	3.14494	0.0449507
Bacteria.Actinobacteria.unidentified_Actinobacteria.Corynebacteriales.Corynebacteriaceae.Lawsonella	0.986927			-
Bacteria.Kiritimatiellaeota.Kiritimatiellae	0.685935			-
Bacteria.Actinobacteria.unidentified_Actinobacteria.Micrococcales.Microbacteriaceae.Microbacterium.Microbacterium_oleivorans	1.53104			-
Bacteria.Tenericutes.Mollicutes.Mycoplasmatales.Mycoplasmataceae.Mycoplasma.Mycoplasma_hominis	1.28814			-
Bacteria.Proteobacteria.Gammaproteobacteria.unidentified_Gammaproteobacteria.Burkholderiaceae.unidentified_Burkholderiaceae.Burkholderiales_bacterium_X4	0.986927			-
Bacteria.Cyanobacteria.unidentified_Cyanobacteria.unidentified_Cyanobacteria.unidentified_Cyanobacteria.unidentified_Cyanobacteria.Virgulinella_fragilis	2.7687	HF.20	3.33822	0.00854298
Bacteria.Firmicutes.Clostridia.Clostridiales.Ruminococcaceae.Candidatus_Soleaferrea.Bittarella_massiliensis	2.7274			-
Bacteria.Actinobacteria.unidentified_Actinobacteria.Propionibacteriales.Propionibacteriaceae.Cutibacterium	2.61544			-
Bacteria.Firmicutes.Clostridia.Clostridiales.Ruminococcaceae.Saccharofermentans	1.38488			-
Bacteria.Deferribacteres.unidentified_Deferribacteres	2.23006			-
Bacteria.Bacteroidetes.Bacteroidia.Bacteroidales.Prevotellaceae.Prevotella.Prevotella_bivia	1.38498			-
Bacteria.Cyanobacteria.unidentified_Cyanobacteria.Synechococcales	2.02835			-
Bacteria.Proteobacteria.Gammaproteobacteria.unidentified_Gammaproteobacteria.unidentified_Gammaproteobacteria.Deefgea	0.685897			-
Bacteria.Verrucomicrobia.Verrucomicrobiae.Opitutales.Puniceicoccaceae.Cerasicoccus	1.3849			-
Bacteria.Bacteroidetes.Bacteroidia.Flavobacteriales	2.24222			0.00854298
Bacteria.Actinobacteria.unidentified_Actinobacteria.Propionibacteriales	2.61544			-
Bacteria.Fusobacteria.Fusobacteriia	2.73914			-
Bacteria.Proteobacteria.Gammaproteobacteria.Xanthomonadales.Xanthomonadaceae.Thermomonas	1.68591			-
Bacteria.Actinobacteria.unidentified_Actinobacteria.unidentified_Actinobacteria	2.34872			-
Bacteria.unidentified_Bacteria.unidentified_Bacteria.unidentified_Bacteria	4.37626			-
Bacteria.Proteobacteria.Gammaproteobacteria.Chromatiales	0.986927			-
Bacteria.Proteobacteria.Gammaproteobacteria.Enterobacteriales.Enterobacteriaceae	3.38226			-
Bacteria.Firmicutes.Bacilli.Lactobacillales.Carnobacteriaceae.Atopostipes	2.11732			-
Bacteria.unidentified_Bacteria.unidentified_Bacteria.unidentified_Bacteria.unidentified_Bacteria.Candidatus_Saccharimonas	4.37626			-
Bacteria.Firmicutes.Clostridia.Clostridiales.Ruminococcaceae.Fastidiosipila	2.77943			-
Bacteria.Armatimonadetes.Fimbriimonadia.Fimbriimonadales	1.3849			-
Bacteria.Actinobacteria.Coriobacteriia.Coriobacteriales.Coriobacteriaceae	0.685909			-
Bacteria.Proteobacteria.Gammaproteobacteria.unidentified_Gammaproteobacteria.Burkholderiaceae.Polynucleobacter	2.99981			0.00854298
Bacteria.Verrucomicrobia.Verrucomicrobiae.Opitutales.Puniceicoccaceae	1.3849			-
Bacteria.Tenericutes.Mollicutes.Anaeroplasmatales.Anaeroplasmataceae	1.4641			-
Bacteria.Tenericutes.Mollicutes	3.52476			-
Bacteria.Proteobacteria.Gammaproteobacteria.unidentified_Gammaproteobacteria.Hydrogenophilaceae	1.16302			-
Bacteria.Proteobacteria.Gammaproteobacteria.unidentified_Gammaproteobacteria.Methylophilaceae.Methylotenera	1.83204			-
Bacteria.Proteobacteria.Deltaproteobacteria.Myxococcales.Sandaracinaceae	1.28796			-
Bacteria.Proteobacteria.Gammaproteobacteria.Alteromonadales.Alteromonadaceae	3.51004	HF.20	3.1212	0.0491054
Bacteria.Bacteroidetes.Bacteroidia.Flavobacteriales.Flavobacteriaceae.Flavobacterium.Flavobacterium_cucumis	1.16303	HF.20	3.46923	0.0345016
Bacteria.Proteobacteria.Alphaproteobacteria.unidentified_Alphaproteobacteria.Acetobacteraceae.Komagataeibacter	1.38488			-
Bacteria.Firmicutes.Clostridia.Clostridiales.Lachnospiraceae.Lachnoclostridium	3.83208	Ctr.20	3.42345	0.00300638
Bacteria.Proteobacteria.Deltaproteobacteria.Desulfarculales.Desulfarculaceae.Desulfatiglans	1.7273			-
Bacteria.Proteobacteria.Alphaproteobacteria.Sphingomonadales.Sphingomonadaceae	2.92896			-
Bacteria.Firmicutes.Clostridia.Clostridiales.Lachnospiraceae.unidentified_Lachnospiraceae.Clostridium_sp_Culture_41	3.28147			-
Bacteria.Verrucomicrobia	5.53947	HF.20	5.12804	0.0220848
Bacteria.Firmicutes.Clostridia.Clostridiales.Ruminococcaceae.Faecalibacterium	1.862			-
Bacteria.Bacteroidetes.Bacteroidia.Cytophagales.Microscillaceae	1.98693			-
Bacteria.Proteobacteria.Alphaproteobacteria.unidentified_Alphaproteobacteria.unidentified_Alphaproteobacteria.unidentified_Alphaproteobacteria.Alphaproteobacteria_bacterium	0.685897			-
Bacteria.Actinobacteria.Coriobacteriia.Coriobacteriales.Atopobiaceae	2.54932			-
Bacteria.Proteobacteria.Gammaproteobacteria.unidentified_Gammaproteobacteria.unidentified_Gammaproteobacteria.unidentified_Gammaproteobacteria.Steroidobacter_sp_WWH78	1.16303			-
Bacteria.Proteobacteria.Alphaproteobacteria.Sphingomonadales.Sphingomonadaceae.Sphingopyxis.Sphingopyxis_alaskensis	1.28796			-
Bacteria.Firmicutes.Clostridia.Clostridiales.Ruminococcaceae.Pygmaiobacter	3.33427	HF.20	3.03149	0.0408099
Bacteria.Proteobacteria.Deltaproteobacteria.Desulfovibrionales.Desulfovibrionaceae.Desulfovibrio.Desulfovibrio_sp_ABHU2SB	4.47338			-
Bacteria.Bacteroidetes.Bacteroidia.Bacteroidales	5.50679			-
Bacteria.Actinobacteria.unidentified_Actinobacteria.Bifidobacteriales.Bifidobacteriaceae.Bifidobacterium	2.66371			-
Bacteria.Proteobacteria.Alphaproteobacteria.Rhodobacterales.Rhodobacteraceae.Ruegeria	0.685909			-
Bacteria.Proteobacteria.Gammaproteobacteria.Enterobacteriales.Enterobacteriaceae.Serratia	2.2542			-
Bacteria.Deferribacteres.unidentified_Deferribacteres.Deferribacterales.Deferribacteraceae	2.23006			-
Bacteria.Proteobacteria.Deltaproteobacteria.Desulfarculales	1.7273			-
Bacteria.Acidobacteria.unidentified_Acidobacteria.unidentified_Acidobacteria	1.38488	HF.20	3.26089	0.0345016
Bacteria.Proteobacteria.Gammaproteobacteria.unidentified_Gammaproteobacteria.Burkholderiaceae.Limnohabitans	0.986927			-
Bacteria.Firmicutes.Clostridia.Clostridiales.Lachnospiraceae.Blautia.Blautia_coccoides	3.07331			-
Bacteria.Firmicutes.Clostridia.Clostridiales.Ruminococcaceae.Ruminiclostridium	4.0059			-
Bacteria.Bacteroidetes.Bacteroidia.Bacteroidales.Marinifilaceae	3.09417			-
Bacteria.Bacteroidetes.Bacteroidia.Sphingobacteriales.Sphingobacteriaceae.Sphingobacterium.Sphingobacterium_faecium	0.98699			-
Bacteria.Proteobacteria.Alphaproteobacteria.Rhizobiales.unidentified_Rhizobiales.unidentified_Rhizobiales	0.98699			-
Bacteria.Proteobacteria.Gammaproteobacteria.Pseudomonadales.Pseudomonadaceae.Pseudomonas.Pseudomonas_aeruginosa	1.83205	HF.20	3.38963	0.0287286
Bacteria.Firmicutes.Clostridia.Clostridiales.Ruminococcaceae.Caproiciproducens	2.71943			-
Bacteria.Firmicutes.Clostridia.Clostridiales.Lachnospiraceae.unidentified_Lachnospiraceae.Ruminococcus_gauvreauii	0.685897			-
Bacteria.Firmicutes.Clostridia.Clostridiales.Lachnospiraceae.Dorea.Dorea_longicatena	2.80982			-
Bacteria.Actinobacteria.unidentified_Actinobacteria.Micrococcales.Micrococcaceae.Rothia	2.92149			-
Bacteria.Firmicutes.Clostridia.Clostridiales.Peptococcaceae	3.50879			-
Bacteria.Proteobacteria.Gammaproteobacteria.Legionellales	1.28799			-
Bacteria.Firmicutes.Bacilli.Lactobacillales.Enterococcaceae	1.28801			-
Bacteria.Proteobacteria.Gammaproteobacteria.unidentified_Gammaproteobacteria.Rhodocyclaceae.Methyloversatilis	0.685897			-
Bacteria.Proteobacteria.Gammaproteobacteria.Enterobacteriales.Enterobacteriaceae.Klebsiella.Klebsiella_pneumoniae	2.36722			-
Bacteria.Firmicutes.Clostridia.Clostridiales.Lachnospiraceae.Roseburia.Lachnospiraceae_bacterium_DW52	1.86206			-
Bacteria.Cyanobacteria.unidentified_Cyanobacteria.unidentified_Cyanobacteria.Pseudanabaenaceae	0.685897			-
Bacteria.Actinobacteria.Coriobacteriia.Coriobacteriales.Coriobacteriaceae.Collinsella	0.685909			-
Bacteria.Armatimonadetes.Fimbriimonadia	1.3849			-
Bacteria.Kiritimatiellaeota	0.685935			-
Bacteria.Proteobacteria.Alphaproteobacteria.Rickettsiales.Rickettsiaceae.Candidatus_Megaira	1.53106			-
Bacteria.Actinobacteria.unidentified_Actinobacteria.Bifidobacteriales	3.17455			-
Bacteria.Proteobacteria.Gammaproteobacteria.Legionellales.Legionellaceae	1.28799			-
Bacteria.Firmicutes.Bacilli	3.9422			-
Bacteria.Verrucomicrobia.Verrucomicrobiae.Chthoniobacterales.Chthoniobacteraceae	2.40193			0.0345016
Bacteria.Firmicutes.Clostridia.Clostridiales.Ruminococcaceae.unidentified_Ruminococcaceae.Ruminococcaceae_bacterium	2.0082			-
Bacteria.Firmicutes.Bacilli.Bacillales.Staphylococcaceae.Jeotgalicoccus	3.0458			-
Bacteria.Bacteroidetes.Bacteroidia.Bacteroidales.Tannerellaceae.Parabacteroides	4.28995			-
Bacteria.Cyanobacteria.unidentified_Cyanobacteria.unidentified_Cyanobacteria.unidentified_Cyanobacteria	3.01225			-
Bacteria.Firmicutes.Clostridia.Clostridiales.Lachnospiraceae.Lachnoclostridium._Clostridium__clostridioforme	2.00825			-
Bacteria.Proteobacteria.Alphaproteobacteria.Sphingomonadales	2.92896			-
Bacteria.Firmicutes.Clostridia.Clostridiales.unidentified_Clostridiales	3.67407			-
Bacteria.Firmicutes.Bacilli.Bacillales.unidentified_Bacillales	1.96469			0.00854298
Bacteria.Bacteroidetes.Bacteroidia.Bacteroidales.Prevotellaceae	5.21025			-
Bacteria.Tenericutes	3.52476			-
Bacteria.Bacteroidetes.Bacteroidia.Flavobacteriales.Flavobacteriaceae.Flavobacterium	2.02835			0.00854298
Bacteria.Proteobacteria.Deltaproteobacteria.Myxococcales	1.28796			-
Bacteria.Bacteroidetes.Ignavibacteria	2.08385			0.0345016
Bacteria.Tenericutes.Mollicutes.Anaeroplasmatales	1.4641			-
Bacteria.Actinobacteria.unidentified_Actinobacteria.Micrococcales.Micrococcaceae.Rothia.Rothia_mucilaginosa	2.92149			-
Bacteria.Firmicutes.Bacilli.Lactobacillales.Aerococcaceae.Aerococcus.Aerococcus_christensenii	1.7999			-
Bacteria.Actinobacteria.unidentified_Actinobacteria.Micrococcales.Microbacteriaceae.Candidatus_Limnoluna	3.31024			-
Bacteria.Actinobacteria.Thermoleophilia	1.86213			-
Bacteria.Proteobacteria.Gammaproteobacteria.unidentified_Gammaproteobacteria.Burkholderiaceae.Undibacterium	1.28797			-
Bacteria.Bacteroidetes.Bacteroidia.Bacteroidales.Rikenellaceae.Alistipes.Alistipes_onderdonkii	1.16304			-
Bacteria.Bacteroidetes.Bacteroidia.Chitinophagales.Saprospiraceae.unidentified_Saprospiraceae.Ephemera_danica	1.46406			-
Bacteria.unidentified_Bacteria.unidentified_Bacteria.Campylobacterales.unidentified_Campylobacterales.Arcobacter	2.33914			0.0345016
Bacteria.Firmicutes.Clostridia.Clostridiales	5.64163			-
Bacteria.Verrucomicrobia.Verrucomicrobiae.Verrucomicrobiales.Verrucomicrobiaceae	1.3849			-
Bacteria.Cyanobacteria.unidentified_Cyanobacteria.unidentified_Cyanobacteria.unidentified_Cyanobacteria.unidentified_Cyanobacteria.Discoplastis_sp_Banmun010910B	0.685909			-
Bacteria.Firmicutes.Clostridia.Clostridiales.Ruminococcaceae.unidentified_Ruminococcaceae.Ruminococcus_bromii	1.7273	HF.20	3.2634	0.0345016
Bacteria.Proteobacteria.Gammaproteobacteria.unidentified_Gammaproteobacteria.Hydrogenophilaceae.Thiobacillus	1.16302			-
Bacteria.Actinobacteria.Coriobacteriia.Coriobacteriales	3.78393			-
Bacteria.Actinobacteria.Coriobacteriia.Coriobacteriales.Coriobacteriaceae.Collinsella.Collinsella_aerofaciens	0.685909			-
Bacteria.unidentified_Bacteria.unidentified_Bacteria.Campylobacterales.Helicobacteraceae.Helicobacter	3.55103			-
Bacteria.Firmicutes.Bacilli.Lactobacillales.Streptococcaceae.Lactococcus	2.17734			-
Bacteria.Proteobacteria.Gammaproteobacteria.Xanthomonadales.Rhodanobacteraceae	1.72731			-
Bacteria.Proteobacteria.Gammaproteobacteria.Alteromonadales.Alteromonadaceae.Rheinheimera	3.51004	HF.20	3.12125	0.0491054
Bacteria.Proteobacteria.Alphaproteobacteria.Micropepsales	1.16302			-
Bacteria.Firmicutes.Clostridia.Clostridiales.Lachnospiraceae.Roseburia.Roseburia_inulinivorans	1.862			-
Bacteria.Proteobacteria.Gammaproteobacteria.unidentified_Gammaproteobacteria.Methylophilaceae.Methylophilus	1.58902			-
Bacteria.Actinobacteria.Coriobacteriia.Coriobacteriales.Atopobiaceae.Atopobium	2.47134			-
Bacteria.Proteobacteria.Gammaproteobacteria.unidentified_Gammaproteobacteria.unidentified_Gammaproteobacteria	1.589			-
Bacteria.Actinobacteria.unidentified_Actinobacteria.Micrococcales.Dermabacteraceae	0.986939			-
Bacteria.Bacteroidetes.Ignavibacteria.Ignavibacteriales.unidentified_Ignavibacteriales	1.38488			-
Bacteria.Proteobacteria.Alphaproteobacteria.Caulobacterales.Caulobacteraceae.Brevundimonas.Brevundimonas_vesicularis	1.91637	HF.20	3.09657	0.0287286
Bacteria.Firmicutes.Negativicutes.Selenomonadales	3.53849			-
Bacteria.Firmicutes.Clostridia.Clostridiales.Ruminococcaceae.unidentified_Ruminococcaceae.Ruminiclostridium_sp_KB18	2.57804			-
Bacteria.Bacteroidetes.Bacteroidia.Cytophagales	2.51843			0.00854298
Bacteria.Firmicutes.Erysipelotrichia.Erysipelotrichales.Erysipelotrichaceae.Erysipelatoclostridium._Clostridium__cocleatum	0.986927			-
Bacteria.Actinobacteria.Coriobacteriia.Coriobacteriales.Eggerthellaceae.Gordonibacter	2.14837			-
Bacteria.Cyanobacteria.unidentified_Cyanobacteria.unidentified_Cyanobacteria.unidentified_Cyanobacteria.unidentified_Cyanobacteria.Hyaloperonospora_arabidopsidis	0.986939			-
Bacteria.Tenericutes.Mollicutes.Anaeroplasmatales.Anaeroplasmataceae.Anaeroplasma	1.4641			-
Bacteria.Proteobacteria.Gammaproteobacteria.Pseudomonadales.Moraxellaceae.Alkanindiges	1.68591			0.0345016
Bacteria.Firmicutes.Negativicutes.Selenomonadales.Veillonellaceae.Megasphaera	3.53605			-
Bacteria.Actinobacteria.unidentified_Actinobacteria.Micrococcales.Dermabacteraceae.Brachybacterium	0.986939			-
Bacteria.Proteobacteria.Alphaproteobacteria.Caulobacterales.Caulobacteraceae.Asticcacaulis	0.68596			-
Bacteria.Verrucomicrobia.Verrucomicrobiae.Chthoniobacterales	2.48528			0.0345016
Bacteria.Bacteroidetes.Bacteroidia.Bacteroidales.Tannerellaceae	4.28995			-
Bacteria.Proteobacteria.Alphaproteobacteria.Caulobacterales.Caulobacteraceae.Brevundimonas	3.02239			0.0216911
Bacteria.Firmicutes.Clostridia.Clostridiales.Lachnospiraceae.Roseburia.Eubacterium_plexicaudatum	2.56099			-
Bacteria.Bacteroidetes.Ignavibacteria.Ignavibacteriales.unidentified_Ignavibacteriales.unidentified_Ignavibacteriales	1.38488			-
Bacteria.Fusobacteria.Fusobacteriia.Fusobacteriales.Leptotrichiaceae.Sneathia	2.73528			-
Bacteria.Firmicutes.Clostridia.Clostridiales.Ruminococcaceae.Oscillibacter._Clostridium__leptum	3.87317			-
Bacteria.Proteobacteria.Gammaproteobacteria.Enterobacteriales.Enterobacteriaceae.unidentified_Enterobacteriaceae	3.36985			0.0442139
Bacteria.Firmicutes.Erysipelotrichia	4.67089	HFB.20	4.25148	0.0241096
Bacteria.Proteobacteria.Alphaproteobacteria.Rhodospirillales	2.55514			-
Bacteria.Firmicutes.Clostridia.Clostridiales.unidentified_Clostridiales.unidentified_Clostridiales.Clostridium_perfringens	0.686086			-
Bacteria.Fusobacteria.Fusobacteriia.Fusobacteriales	2.73914			-
Bacteria.Armatimonadetes.Fimbriimonadia.Fimbriimonadales.Fimbriimonadaceae	1.3849			-
Bacteria.Proteobacteria.Alphaproteobacteria.unidentified_Alphaproteobacteria.unidentified_Alphaproteobacteria	2.64014			-
Bacteria.Cyanobacteria.unidentified_Cyanobacteria.unidentified_Cyanobacteria.unidentified_Cyanobacteria.unidentified_Cyanobacteria	3.01225			-
Bacteria.Proteobacteria.Alphaproteobacteria.Caulobacterales.Caulobacteraceae.Brevundimonas.Brevundimonas_subvibrioides	2.8032			0.00854298
Bacteria.Bacteroidetes.Bacteroidia.Flavobacteriales.Flavobacteriaceae.Flavobacterium.Flavobacterium_aquatile	1.58902	HF.20	3.1642	0.0345016
Bacteria.Proteobacteria.Gammaproteobacteria.unidentified_Gammaproteobacteria.Neisseriaceae.Neisseria	1.68597			-
Bacteria.Bacteroidetes.Bacteroidia.Cytophagales.Cyclobacteriaceae.Algoriphagus	1.76511	HF.20	3.29149	0.00854298
Bacteria.unidentified_Bacteria.unidentified_Bacteria.Campylobacterales.Helicobacteraceae	3.55103			-
Bacteria.Firmicutes.Erysipelotrichia.Erysipelotrichales.Erysipelotrichaceae.Allobaculum	4.25374			-
Bacteria.Proteobacteria.Alphaproteobacteria.Rhizobiales.Beijerinckiaceae.Bosea	2.46411			0.0345016
Bacteria.Actinobacteria.unidentified_Actinobacteria.Corynebacteriales	1.8621			-
Bacteria.Firmicutes.Bacilli.Bacillales	3.29765			-
Bacteria.Proteobacteria.Gammaproteobacteria.unidentified_Gammaproteobacteria.Methylophilaceae	2.02834			-
Bacteria.Proteobacteria.Gammaproteobacteria.unidentified_Gammaproteobacteria.Burkholderiaceae.Duganella	1.58902	HF.20	3.07215	0.0345016
Bacteria.Firmicutes.Bacilli.Lactobacillales.Aerococcaceae.Aerococcus	3.06798	HFB.20	3.32539	0.00784442
Bacteria.Proteobacteria.Deltaproteobacteria.Desulfovibrionales.Desulfovibrionaceae.Bilophila	3.4263	HF.20	3.07379	0.0136915
Bacteria.Bacteroidetes.Bacteroidia.Chitinophagales.Saprospiraceae.Haliscomenobacter	0.986933			-
Bacteria.Proteobacteria.Alphaproteobacteria.Rickettsiales	1.64019			-
Bacteria.Verrucomicrobia.Verrucomicrobiae	5.53947	HF.20	5.12804	0.0220848
Bacteria.Actinobacteria.Coriobacteriia.Coriobacteriales.Eggerthellaceae.Enterorhabdus	3.54269			-
Bacteria.Melainabacteria	1.94122			-
Bacteria.Actinobacteria.unidentified_Actinobacteria.Micrococcales.Micrococcaceae.Arthrobacter	0.98699			-
Bacteria.Verrucomicrobia.Verrucomicrobiae.Verrucomicrobiales.Akkermansiaceae.Akkermansia.Akkermansia_muciniphila	2.9412			0.00624469
Bacteria.Bacteroidetes.Ignavibacteria.Ignavibacteriales.Ignavibacteriaceae	1.91635			0.0345016
Bacteria.unidentified_Bacteria	4.43679			-
Bacteria.Bacteroidetes.Bacteroidia.Cytophagales.Spirosomaceae.Arcicella	1.16306			-
Bacteria.Proteobacteria.Gammaproteobacteria.Thiotrichales.Thiotrichaceae.Thiothrix	0.685897			-
Bacteria.Bacteroidetes.Bacteroidia	5.50717			-
Bacteria.Bacteroidetes.Bacteroidia.Bacteroidales.Muribaculaceae	5.15398			-
Bacteria.Actinobacteria.unidentified_Actinobacteria.Propionibacteriales.Propionibacteriaceae.Cutibacterium.Cutibacterium_acnes	2.61544			-
Bacteria.Proteobacteria.Gammaproteobacteria.Vibrionales.Vibrionaceae	1.89003			-
Bacteria.Bacteroidetes.Bacteroidia.Bacteroidales.Prevotellaceae.Prevotella	2.08392			-
Bacteria.Firmicutes.Clostridia.Clostridiales.Lachnospiraceae.unidentified_Lachnospiraceae.Clostridium_sp_Culture_54	2.89815			-
Bacteria.Proteobacteria.Deltaproteobacteria.Desulfarculales.Desulfarculaceae	1.7273			-
Bacteria.Firmicutes.Clostridia.Clostridiales.Ruminococcaceae.Subdoligranulum	1.38488			-
Bacteria.Cyanobacteria.unidentified_Cyanobacteria.unidentified_Cyanobacteria.unidentified_Cyanobacteria.unidentified_Cyanobacteria.Chlorella_sp_CC_Bw_9	1.16303			-
Bacteria.Bacteroidetes.Bacteroidia.Chitinophagales.Chitinophagaceae.Ferruginibacter	1.46405			-
Bacteria.Deinococcus_Thermus.Deinococci.Deinococcales	1.16321			-
Bacteria.Fusobacteria.Fusobacteriia.Fusobacteriales.Fusobacteriaceae.Fusobacterium	0.987078			-
Bacteria.Firmicutes.Bacilli.Lactobacillales.Aerococcaceae.Aerococcus.Aerococcus_viridans	3.0439	HFB.20	3.34941	0.0421293
Bacteria.Firmicutes.Erysipelotrichia.Erysipelotrichales.Erysipelotrichaceae.Erysipelatoclostridium.Erysipelatoclostridium_ramosum	0.685909			-
Bacteria.Cyanobacteria.unidentified_Cyanobacteria.unidentified_Cyanobacteria.Pseudanabaenaceae.unidentified_Pseudanabaenaceae.Synechococcus_sp_PCC_7502	0.685897			-
Bacteria.Acidobacteria.unidentified_Acidobacteria.unidentified_Acidobacteria.unidentified_Acidobacteria.Blastocatella	0.68596			-
Bacteria.Firmicutes.Bacilli.Lactobacillales	3.83579			-
Bacteria.Bacteroidetes.Bacteroidia.Cytophagales.Spirosomaceae.Dyadobacter	1.6402			-
Bacteria.Bacteroidetes.Bacteroidia.Sphingobacteriales.Sphingobacteriaceae.Sphingobacterium	0.98699			-
Bacteria.unidentified_Bacteria.unidentified_Bacteria.Campylobacterales.Helicobacteraceae.Helicobacter.Helicobacter_ganmani	3.01434			-
Bacteria.Bacteroidetes.Bacteroidia.Bacteroidales.Marinifilaceae.Odoribacter	3.08038			-
Bacteria.Actinobacteria.Coriobacteriia.Coriobacteriales.Eggerthellaceae.Paraeggerthella.Paraeggerthella_hongkongensis	0.986939			-
Bacteria.Firmicutes.Erysipelotrichia.Erysipelotrichales.Erysipelotrichaceae.Dubosiella	3.91538			-
Bacteria.Verrucomicrobia.Verrucomicrobiae.Verrucomicrobiales.Akkermansiaceae.Akkermansia	5.53893	HF.20	5.12738	0.0220848
Bacteria.unidentified_Bacteria.unidentified_Bacteria.Campylobacterales	3.55103			-
Bacteria.Firmicutes.Clostridia.Clostridiales.Lachnospiraceae.unidentified_Lachnospiraceae.Lachnospiraceae_bacterium_M18_1	3.38755			-
Bacteria.Chloroflexi.Anaerolineae.Anaerolineales	0.986927			-
Bacteria.Firmicutes.Clostridia.Clostridiales.Lachnospiraceae.unidentified_Lachnospiraceae.Lachnospiraceae_bacterium_DW12	1.72735			-
Bacteria.Bacteroidetes.Bacteroidia.Bacteroidales.Prevotellaceae.unidentified_Prevotellaceae	1.53113			-
Bacteria.Chloroflexi.Anaerolineae.Anaerolineales.Anaerolineaceae	0.986927			-
Bacteria.Firmicutes.Bacilli.Lactobacillales.Lactobacillaceae	3.54029			-
Bacteria.Proteobacteria.Deltaproteobacteria.Desulfovibrionales.Desulfovibrionaceae	5.14436	HFB.20	4.80647	0.00350008
Bacteria.Firmicutes.Clostridia.Clostridiales.Ruminococcaceae.unidentified_Ruminococcaceae.Ruminococcus_flavefaciens	0.686086			-
Bacteria.Proteobacteria.Gammaproteobacteria.Pseudomonadales.Moraxellaceae.Acinetobacter.Acinetobacter_lwoffii	1.64018			-
Bacteria.Bacteroidetes.Bacteroidia.Bacteroidales.Rikenellaceae.Alistipes	4.05312			-
Bacteria.Firmicutes.Bacilli.Bacillales.Bacillaceae.Geobacillus.Geobacillus_stearothermophilus	2.79994			-
Bacteria.Firmicutes.Clostridia.Clostridiales.Ruminococcaceae.unidentified_Ruminococcaceae.Clostridium_sp_Culture_Jar_13	2.42632			-
Bacteria.Bacteroidetes.Bacteroidia.Bacteroidales.Bacteroidaceae.Bacteroides.Bacteroides_vulgatus	3.95049	HF.20	3.70382	0.035189
Bacteria.Proteobacteria.Gammaproteobacteria.Cellvibrionales	1.98694			0.0345016
Bacteria.Proteobacteria.Alphaproteobacteria.Caulobacterales.Hyphomonadaceae	2.00814	HF.20	3.06483	0.00854298
Bacteria.Fusobacteria	2.73914			-
Bacteria.Firmicutes.Clostridia	5.64163			-
Bacteria.Gracilibacteria	0.986927			-
Bacteria.Melainabacteria.unidentified_Melainabacteria.unidentified_Melainabacteria.unidentified_Melainabacteria	0.685947			-
Bacteria.Firmicutes.Clostridia.Clostridiales.Ruminococcaceae.unidentified_Ruminococcaceae.Clostridiales_bacterium_canine_oral_taxon_123	3.28143			-
Bacteria.Proteobacteria.Alphaproteobacteria.Rhodobacterales.Rhodobacteraceae.Rhodobacter	2.24221			0.00854298
Bacteria.Gemmatimonadetes.unidentified_Gemmatimonadetes.Gemmatimonadales.Gemmatimonadaceae	1.58899			-
Bacteria.Proteobacteria.Gammaproteobacteria.unidentified_Gammaproteobacteria.Burkholderiaceae.Lautropia	1.38498			-
Bacteria.Firmicutes.Clostridia.Clostridiales.Ruminococcaceae.Fastidiosipila.Clostridiales_bacterium_KA00274	2.77943			-
Bacteria.Proteobacteria.Gammaproteobacteria.unidentified_Gammaproteobacteria.Burkholderiaceae.Limnohabitans.Limnohabitans_curvus	0.986927			-
Bacteria.Nitrospirae	0.986965			-
Bacteria.Proteobacteria.Gammaproteobacteria.Legionellales.Legionellaceae.Legionella	1.28799			-
Bacteria.Tenericutes.Mollicutes.Mycoplasmatales.Mycoplasmataceae	1.96477			-
Bacteria.Firmicutes.Clostridia.Clostridiales.Ruminococcaceae.unidentified_Ruminococcaceae.Clostridium_sp_Culture_Jar_8	3.11893			-
Bacteria.Proteobacteria.Alphaproteobacteria.Rhizobiales.Rhizobiaceae.unidentified_Rhizobiaceae	1.4641			-
Bacteria.Proteobacteria.Gammaproteobacteria.Alteromonadales.Shewanellaceae.Shewanella	2.63532			0.00854298
Bacteria.Proteobacteria.Gammaproteobacteria.unidentified_Gammaproteobacteria.Burkholderiaceae.Rhizobacter	1.79986	HF.20	3.20463	0.00854298
Bacteria.Acidobacteria	1.53101	HF.20	3.06943	0.0345016
Bacteria.Bacteroidetes.Bacteroidia.Cytophagales.Cyclobacteriaceae	2.00814			0.00854298
Bacteria.Firmicutes.Clostridia.Clostridiales.unidentified_Clostridiales.Candidatus_Arthromitus	2.86782			-
Bacteria.Bacteroidetes.Bacteroidia.Sphingobacteriales.Sphingobacteriaceae	2.48527			0.00854298
Bacteria.Tenericutes.Mollicutes.Mycoplasmatales.Mycoplasmataceae.Mycoplasma	1.28814			-
Bacteria.Proteobacteria.Alphaproteobacteria.unidentified_Alphaproteobacteria.Paracaedibacteraceae	1.16308			-
Bacteria.Spirochaetes.Spirochaetia.Spirochaetales	0.986952			-
Bacteria.Proteobacteria.Gammaproteobacteria.Alteromonadales.Shewanellaceae.Shewanella.Shewanella_putrefaciens	2.63532			0.00854298
Bacteria.Proteobacteria.Gammaproteobacteria.unidentified_Gammaproteobacteria.unidentified_Gammaproteobacteria.Deefgea.Deefgea_chitinilytica	0.685897			-
Bacteria.Proteobacteria.Gammaproteobacteria.Thiotrichales.Thiotrichaceae	0.685897			-
Bacteria.Verrucomicrobia.Verrucomicrobiae.Verrucomicrobiales	5.53906	HF.20	5.12755	0.0220848
Bacteria.Proteobacteria.Gammaproteobacteria.unidentified_Gammaproteobacteria.Burkholderiaceae.Hydrogenophaga	2.27698			0.0345016
Bacteria.Actinobacteria.unidentified_Actinobacteria.Streptomycetales.Streptomycetaceae.Streptomyces	0.686048			-
Bacteria.Proteobacteria.Gammaproteobacteria.unidentified_Gammaproteobacteria.Neisseriaceae.Neisseria.Neisseria_flava	1.68597			-
Bacteria.Firmicutes.Clostridia.Clostridiales.Ruminococcaceae.unidentified_Ruminococcaceae.Ruminococcus_bicirculans	1.16303			-
Bacteria.Proteobacteria.Gammaproteobacteria.Aeromonadales.Aeromonadaceae	3.29233	HF.20	3.03028	0.00567924
Bacteria.Proteobacteria.Gammaproteobacteria.Alteromonadales.Shewanellaceae	2.63532			0.00854298
Bacteria.Bacteroidetes.Bacteroidia.Bacteroidales.Bacteroidaceae.Bacteroides.Bacteroides_acidifaciens	3.62508			-
Bacteria.Firmicutes.Erysipelotrichia.Erysipelotrichales.Erysipelotrichaceae.Catenibacterium	1.64022			-
Bacteria.Proteobacteria.Gammaproteobacteria.Pseudomonadales.Moraxellaceae.Enhydrobacter	0.986939			-
Bacteria.Deferribacteres.unidentified_Deferribacteres.Deferribacterales.Deferribacteraceae.Mucispirillum	2.23006			-
Bacteria.Proteobacteria.Alphaproteobacteria.Sphingomonadales.Sphingomonadaceae.Sphingomonas	1.58908			-
Bacteria.Firmicutes.Clostridia.Clostridiales.Ruminococcaceae.Anaerotruncus	2.67719			-
Bacteria.Verrucomicrobia.Verrucomicrobiae.Opitutales	1.3849			-
Bacteria.Proteobacteria.Alphaproteobacteria.unidentified_Alphaproteobacteria.unidentified_Alphaproteobacteria.unidentified_Alphaproteobacteria	1.53104			-
Bacteria.Firmicutes.Clostridia.Clostridiales.Lachnospiraceae.Marvinbryantia	2.51208			-
Bacteria.Proteobacteria.Alphaproteobacteria.unidentified_Alphaproteobacteria.unidentified_Alphaproteobacteria.Azospirillum	2.59438			-
Bacteria.Firmicutes.Clostridia.Clostridiales.Lachnospiraceae.unidentified_Lachnospiraceae.butyrate_producing_bacterium_GM2_1	0.986965			-
Bacteria.Bacteroidetes.Bacteroidia.Bacteroidales.Prevotellaceae.Paraprevotella	1.96475			-
Bacteria.Actinobacteria.unidentified_Actinobacteria.Micrococcales.Intrasporangiaceae	1.94126			-
Bacteria.Firmicutes.Bacilli.Bacillales.Staphylococcaceae	3.10427	HFB.20	3.38213	0.0187819
Bacteria.Proteobacteria.Gammaproteobacteria.Aeromonadales	3.29233	HF.20	3.03023	0.00567924
Bacteria.Melainabacteria.unidentified_Melainabacteria.unidentified_Melainabacteria.unidentified_Melainabacteria.unidentified_Melainabacteria	0.685947			-
Bacteria.Firmicutes.Clostridia.Clostridiales.Ruminococcaceae.unidentified_Ruminococcaceae.Clostridium_sp_YIT_12070	2.19115	HFB.20	4.15404	0.0311321
Bacteria.Verrucomicrobia.Verrucomicrobiae.Verrucomicrobiales.Rubritaleaceae.Luteolibacter	1.89005	HF.20	3.1056	0.00854298
Bacteria	6			-
Bacteria.Actinobacteria	3.93835			-
Bacteria.Bacteroidetes.Bacteroidia.Chitinophagales	2.739			0.00854298
Bacteria.Chloroflexi.Anaerolineae	1.16302			-
Bacteria.Firmicutes.Clostridia.Clostridiales.Lachnospiraceae.Blautia.Lachnospiraceae_bacterium_615	3.38057	Ctr.20	3.10159	0.0115394
